# Supplementary material for: Research performance and age explain less than half of the gender pay gap in New Zealand universities
Source: PLoS One. 2020 Jan 22;15(1):e0226392. doi: 10.1371/journal.pone.0226392 (PMC6975525; doi:10.1371/journal.pone.0226392)
Supplement: S1 Table — Taken from 2018 salaries in academic collective agreements available from www.teu.ac.nz. (XLSX) [file pone.0226392.s004.xlsx]

## Sheet: Sheet1
Institution	Rank	Lower	Upper	Mean
University of Auckland	L	80672	96370	88521
University of Auckland	SL	102560	128464	115512
University of Auckland	AP	134046	153841	143944
University of Auckland	P	153841	200000	176920
AUT	L	76895	92047	84471
AUT	SL	94841	124870	109856
AUT	AP	122309	142035	132172
AUT	P	134144	173600	153872
University of Canterbury	L	76204	92819	84511.5
University of Canterbury	SL	97697	122385	110041
University of Canterbury	AP	127112	137018	132065
University of Canterbury	P	145628	188342	166985
Massey University	L	69841	89134	79487.5
Massey University	SL	87525	123855	105690
Massey University	AP	115660	135107	125384
Massey University	P	134948	180000	157474
Victoria University of Wellington	L	75456	90157	82806.5
Victoria University of Wellington	SL	95058	118956	107007
Victoria University of Wellington	AP	123089	133011	128050
Victoria University of Wellington	P	139625	172753	156189
University of Otago	L	78445	93821	86133
University of Otago	SL	98682	122781	110732
University of Otago	AP	127929	140738	134334
University of Otago	P	146853	178459	162656
University of Waikato	L	72654	87500	80077
University of Waikato	SL	90000	118500	104250
University of Waikato	AP	120000	132500	126250
University of Waikato	P	135000	180000	157500
Lincoln University	L	68449	81993	75221
Lincoln University	SL	87254	112695	99974.5
Lincoln University	AP	110838	126189	118514
Lincoln University	P	127223	180000	153612
University of Otago (Med)	L	79500	98711	89105.5
University of Otago (Med)	SL	123124	161550	142337
University of Otago (Med)	AP	164751	179159	171955
University of Otago (Med)	P	180762	200732	190747
