# Supplementary material for: Research performance and age explain less than half of the gender pay gap in New Zealand universities
Source: PLoS One. 2020 Jan 22;15(1):e0226392. doi: 10.1371/journal.pone.0226392 (PMC6975525; doi:10.1371/journal.pone.0226392)
Supplement: S2 Table — The table shows all regression models used, the gender coefficient (if included), associated p-value and corresponding odds ratio. Using the entire 2012 (or 2003) dataset the best fit model, as predicted by AIC, area under the receiver-operator curve or percentage of correct predictions, contains the gender variable. When a subset of the data is used (e.g. only A-grade researchers; only those under 50), or we predict the probability of being a full professor, gender is still a significant predictor variable in the best fit models. (XLSX) [file pone.0226392.s005.xlsx]

## Sheet: AP or P (All individuals)
Model	gender coefficient	p Value	Odds ratio	AIC	Promotion to	Area under ROC	Correct (%)	Sample size
Gender+Score+Age^2+Field	0.879496	8.20532e-10	2.40969	1966.6	AP/P	0.91521	83.9854	3069
Score+Age^2+Field				2004.46	AP/P	0.911319	83.731	3069
Gender+Score+Age^2	0.921808	1.79147e-11	2.51383	2046.99	AP/P	0.90604	82.6781	3069
Score+Age^2				2093.12	AP/P	0.901383	82.2425	3069
Gender+Score+Field	0.984825	6.94222e-15	2.67734	2495.51	AP/P	0.857522	78.0799	3111
Gender+Score	0.951177	6.35371e-15	2.58875	2564.21	AP/P	0.848337	77.2424	3111
Score+Field				2559.12	AP/P	0.84785	76.9952	3111
Score				2628.19	AP/P	0.837965	75.7191	3111
Gender+Age^2+Field	1.16326	3.04566e-23	3.20034	2852.91	AP/P	0.797666	72.8037	3069
Gender+Age^2	1.28653	1.00479e-29	3.6202	2893.11	AP/P	0.780178	72.4432	3069
Age^2+Field				2961.2	AP/P	0.774148	71.4823	3069
Age^2				3039	AP/P	0.7422	70.8483	3069
Gender+Field	1.28092	2.48647e-31	3.59994	3388.18	AP/P	0.666956	63.0856	3111
Gender	1.3234	6.26215e-35	3.75616	3417.64	AP/P	0.622905	62.2905	3111
Field				3545.93	AP/P	0.588579	57.0766	3111

## Sheet: AP or P (A Grades only)
Model	gender coefficient	p Value	Odds ratio	AIC	Promotion to	Area under ROC	Correct (%)	Sample size
Gender+Age^2	-0.519519	0.53366	0.594807	122.153	AP/P (A Grades)	0.845151	80.9333	237
Gender+Score+Age^2	-0.508634	0.54389	0.601316	124.106	AP/P (A Grades)	0.836949	81.6442	237
Age^2				120.568	AP/P (A Grades)	0.835581	80.9333	237
Score+Age^2				122.499	AP/P (A Grades)	0.828928	80.9333	237
Gender+Score	-0.105722	0.871065	0.899675	169.631	AP/P (A Grades)	0.5391	57.0179	237
Score				167.658	AP/P (A Grades)	0.532082	54.9216	237
Gender	-0.0746226	0.908404	0.928094	167.942	AP/P (A Grades)	0.503919	50.3919	237

## Sheet: 2003 AP or P (Under 50 only)
Model	gender coefficient	p Value	Odds ratio	AIC	Promotion to	Area under ROC	Correct (%)	Sample size
Gender+Score+Field	0.606451	0.00691768	1.83391	830.2	AP/P (Under 50 only)	0.883329	83.2366	1683
Score+Field				835.92	AP/P (Under 50 only)	0.879828	82.3157	1683
Gender+Score	0.536	0.0122788	1.70916	886.344	AP/P (Under 50 only)	0.859842	79.3634	1683
Score				890.977	AP/P (Under 50 only)	0.85761	79.147	1683
Age^2+Field				1124.77	AP/P (Under 50 only)	0.710127	67.2164	1683
Gender+Field	1.12016	1.67074e-08	3.06535	1166.59	AP/P (Under 50 only)	0.663692	63.0258	1683
Gender	1.09753	1.48991e-08	2.99677	1180.88	AP/P (Under 50 only)	0.607668	60.7668	1683
Field				1202.16	AP/P (Under 50 only)	0.600267	57.8711	1683

## Sheet: 2003 Full professor (All Inds)
Model	gender coefficient	p Value	Odds ratio	AIC	Promotion to	Area under ROC	Correct (%)	Sample size
Gender+Score+Age^2+Field	0.678424	0.000357575	1.97077	1395.84	P	0.917921	84.1829	3069
Score+Age^2+Field				1407.41	P	0.916803	84.2565	3069
Gender+Score+Age^2	0.689275	0.000140813	1.99227	1449.52	P	0.908114	82.3833	3069
Score+Age^2				1463.11	P	0.905966	81.8534	3069
Gender+Score+Field	0.821974	2.3844e-06	2.27499	1651.98	P	0.88074	80.1898	3111
Score+Field				1674.45	P	0.875955	79.3722	3111
Gender+Score	0.767642	4.73934e-06	2.15468	1703.89	P	0.869597	78.738	3111
Score				1724.95	P	0.865076	77.9423	3111
Gender+Age^2+Field	1.13168	1.91645e-12	3.10085	2043.43	P	0.783902	72.4881	3069
Gender+Age^2	1.21075	1.04343e-14	3.35601	2057.9	P	0.768173	72.8288	3069
Age^2+Field				2100.3	P	0.759878	71.1616	3069
Age^2				2129.42	P	0.734576	70.5276	3069
Gender+Field	1.30958	2.05253e-17	3.70461	2348.23	P	0.653147	61.9042	3111
Gender	1.32225	2.33197e-18	3.75185	2356.93	P	0.614354	61.4354	3111
Field				2437.2	P	0.573318	55.9345	3111

## Sheet: 2012 AP or P (Under 50 only)
Model	gender coefficient	p Value	Odds ratio	AIC	Promotion to	Area under ROC	Correct (%)	Sample size
Gender+Score+Field+Inst	0.405381	0.0158904	1.49987	1154.25	AP/P (Under 50 only)	0.889108	81.8387	1954
Score+Field+Inst				1158.15	AP/P (Under 50 only)	0.887538	82.0121	1954
Gender+Score+Inst	0.445641	0.00561164	1.56149	1170.87	AP/P (Under 50 only)	0.88463	80.9556	1954
Score+Inst				1176.7	AP/P (Under 50 only)	0.883422	81.3056	1954
Gender+Score+Field	0.408181	0.0132575	1.50408	1179	AP/P (Under 50 only)	0.881011	80.6695	1954
Score+Field				1183.23	AP/P (Under 50 only)	0.879507	80.6055	1954
Score				1208.68	AP/P (Under 50 only)	0.874153	79.2113	1954
Gender+Score	0.438288	0.00551495	1.55005	1202.81	AP/P (Under 50 only)	0.873878	79.2663	1954
Gender+Age^2	0.755568	2.91848e-08	2.12882	1614.65	AP/P (Under 50 only)	0.700541	65.8221	1954
Gender+Field+Inst	0.704046	2.77961e-07	2.02192	1728.24	AP/P (Under 50 only)	0.647922	62.2337	1954
Gender+Field	0.705573	2.44918e-07	2.02501	1727.31	AP/P (Under 50 only)	0.632094	60.7453	1954
Gender+Inst	0.77886	5.37863e-09	2.17899	1744.43	AP/P (Under 50 only)	0.616049	58.8536	1954
Field+Inst				1754.19	AP/P (Under 50 only)	0.614885	59.663	1954
Field				1753.54	AP/P (Under 50 only)	0.590457	57.2923	1954
Gender	0.762943	9.41917e-09	2.14458	1743.31	AP/P (Under 50 only)	0.586875	58.6875	1954
Inst				1778.99	AP/P (Under 50 only)	0.556513	54.5906	1954

## Sheet: 2012 Full professor (All inds)
Model	gender coefficient	p Value	Odds ratio	AIC	Promotion to	Area under ROC	Correct (%)	Sample size
Gender+Score+Age^2+Field+Inst	1.03807	2.06121e-14	2.82377	2121.17	P	0.933252	85.6147	4341
Gender+Score+Age^2+Field	1.03675	1.24079e-14	2.82005	2129.38	P	0.931664	85.2873	4341
Gender+Score+Age^2+Inst	1.15262	7.7811e-19	3.16647	2169.46	P	0.929296	84.9798	4341
Score+Age^2+Field+Inst				2181.91	P	0.928756	85.0516	4341
Gender+Score+Age^2	1.15478	2.22205e-19	3.17333	2183.32	P	0.927468	85.1413	4341
Score+Age^2+Field				2191.18	P	0.927392	84.5429	4341
Score+Age^2+Inst				2253.53	P	0.922895	84.2481	4341
Score+Age^2				2270.19	P	0.920483	84.1374	4341
Gender+Score+Field+Inst	1.12171	5.6361e-21	3.07011	2751.68	P	0.888311	81.1348	4476
Gender+Score+Field	1.10166	8.04749e-21	3.00916	2789.76	P	0.883637	80.629	4476
Gender+Score+Inst	1.10009	1.20552e-21	3.00445	2788.27	P	0.88356	80.2168	4476
Gender+Score	1.08934	8.0374e-22	2.97231	2832.93	P	0.879564	79.9362	4476
Score+Field+Inst				2846.69	P	0.878528	79.8114	4476
Score+Inst				2887.2	P	0.873059	78.8815	4476
Score+Field				2883.86	P	0.872885	79.7322	4476
Score				2932.85	P	0.869269	79.3492	4476
Gender+Age^2+Field+Inst	1.13519	2.05558e-25	3.11176	3345.82	P	0.800744	73.144	4341
Gender+Age^2+Field	1.146	3.54196e-26	3.14557	3365.47	P	0.794965	72.4649	4341
Gender+Age^2+Inst	1.32888	1.59801e-36	3.77683	3407.94	P	0.788639	72.0325	4341
Gender+Age^2	1.32607	5.17624e-37	3.7662	3423.99	P	0.781644	71.8204	4341
Age^2+Field+Inst				3465.78	P	0.778304	71.2124	4341
Age^2+Field				3489.85	P	0.769787	70.086	4341
Age^2+Inst				3593.14	P	0.749376	68.251	4341
Age^2				3612.69	P	0.734165	67.6273	4341
Gender+Field+Inst	1.26512	1.00341e-35	3.54353	4000.88	P	0.687428	64.8667	4476
Gender+Field	1.28153	8.01716e-37	3.60216	4025.69	P	0.672197	63.502	4476
Gender+Inst	1.32416	6.58006e-41	3.75904	4029.37	P	0.671814	63.4952	4476
Gender	1.3267	1.73861e-41	3.76858	4058.19	P	0.633226	63.3226	4476
Field+Inst				4182.41	P	0.615485	58.9592	4476
Field				4214.02	P	0.5851	57.2514	4476
Inst				4243.95	P	0.574293	56.1329	4476
