# Supplementary material for: Research performance and age explain less than half of the gender pay gap in New Zealand universities
Source: PLoS One. 2020 Jan 22;15(1):e0226392. doi: 10.1371/journal.pone.0226392 (PMC6975525; doi:10.1371/journal.pone.0226392)
Supplement: S3 Table — The table shows all regression models used, the gender coefficient (if included), associated p-value and corresponding odds ratio. Note that we used interactions between gender and other terms in these models, rendering the gender coefficient less explanatory in this case. The sample is the same as that in S2 Table. The sample size of men and women is given. For the salary model, the top four models showed almost no difference by AIC so the most parsimonious, i.e. the model with the least interactions, was chosen. Choosing one of the other models gave a slight quantitative change to Table 2 but did not change the overall results. (XLSX) [file pone.0226392.s006.xlsx]

## Sheet: Salary
model	gender coefficient	p-value	AIC	R2	Sample size (women)	Sample size (men)	Label
Salary~Gender*(Field+Institution+Finalscore^2+Age^2)	-30088.4	0.000551431	165423	0.629728	2758	4829	Salary (All)
Salary~Gender*(Field+Finalscore^2+Age^2)+Institution	-26958.9	0.00170582	165423	0.629025	2758	4829	Salary (All)
Salary~Gender*(Field+Age^2)+Institution+Finalscore^2	-22715.7	0.00602608	165423	0.628824	2758	4829	Salary (All)
Salary~Gender*(Field+Institution+Age^2)+Finalscore^2	-26046.8	0.00198009	165423	0.629504	2758	4829	Salary (All)
Salary~Gender*(Field+Age+Finalscore^2)+Institution	-18549.6	1.45273e-08	165454	0.627255	2758	4829	Salary (All)
Salary~Gender*(Field+Institution+Age+Finalscore^2)	-20504.9	7.41168e-09	165455	0.627932	2758	4829	Salary (All)
Salary~Gender*(Field+Age)+Institution+Finalscore^2	-13376.1	7.2388e-10	165455	0.626997	2758	4829	Salary (All)
Salary~Gender*(Field+Institution+Age)+Finalscore^2	-15549.5	7.16423e-09	165457	0.627642	2758	4829	Salary (All)
Salary~Gender*(Age^2)+Field+Institution+Finalscore^2	-21596.6	0.00886651	165478	0.625557	2758	4829	Salary (All)
Salary~Gender*(Finalscore^2+Age^2)+Field+Institution	-25272.6	0.0031999	165479	0.6257	2758	4829	Salary (All)
Salary~Gender*(Institution+Age^2)+Field+Finalscore^2	-24304.3	0.00382953	165481	0.626116	2758	4829	Salary (All)
Salary~Gender*(Institution+Finalscore^2+Age^2)+Field	-27704.1	0.00143883	165482	0.626254	2758	4829	Salary (All)
Salary~Gender*(Field+Finalscore^2)+Institution+Age^2	-2842.04	0.279917	165491	0.62541	2758	4829	Salary (All)
Salary~Gender*(Field+Institution+Finalscore^2)+Age^2	-4621.79	0.117561	165492	0.626051	2758	4829	Salary (All)
Salary~Gender*(Field)+Institution+Finalscore^2+Age^2	2805.25	0.000559682	165494	0.625028	2758	4829	Salary (All)
Salary~Gender*(Field+Institution)+Finalscore^2+Age^2	884.402	0.617174	165497	0.625596	2758	4829	Salary (All)
Salary~Gender*(Age)+Field+Institution+Finalscore^2	-10771.6	1.11312e-07	165510	0.623727	2758	4829	Salary (All)
Salary~Gender*(Age+Finalscore^2)+Field+Institution	-15167.7	1.64191e-06	165511	0.623909	2758	4829	Salary (All)
Salary~Gender*(Institution+Age)+Field+Finalscore^2	-12806.3	6.44734e-07	165513	0.62429	2758	4829	Salary (All)
Salary~Gender*(Field+Finalscore^2)+Institution+Age	-3309.06	0.208795	165513	0.624182	2758	4829	Salary (All)
Salary~Gender*(Institution+Age+Finalscore^2)+Field	-16850.9	1.01625e-06	165513	0.624469	2758	4829	Salary (All)
Salary~Gender*(Field+Institution+Finalscore^2)+Age	-5019.22	0.0895828	165515	0.624817	2758	4829	Salary (All)
Salary~Gender*(Field)+Institution+Age+Finalscore^2	2739.94	0.000765091	165518	0.623755	2758	4829	Salary (All)
Salary~Gender*(Field+Institution)+Age+Finalscore^2	886.061	0.617094	165521	0.62431	2758	4829	Salary (All)
Salary~Gender*(Finalscore^2)+Field+Institution+Age^2	1273.12	0.606229	165551	0.62183	2758	4829	Salary (All)
Salary~Gender+Field+Institution+Finalscore^2+Age^2	5479	2.40733e-35	165552	0.621593	2758	4829	Salary (All)
Salary~Gender*(Institution+Finalscore^2)+Field+Age^2	45.7204	0.987044	165558	0.622198	2758	4829	Salary (All)
Salary~Gender*(Institution)+Field+Finalscore^2+Age^2	3890.38	0.0174403	165559	0.621952	2758	4829	Salary (All)
Salary~Gender*(Finalscore^2)+Field+Institution+Age	865.744	0.726211	165574	0.620587	2758	4829	Salary (All)
Salary~Gender+Field+Institution+Age+Finalscore^2	5427.74	1.22765e-34	165575	0.620318	2758	4829	Salary (All)
Salary~Gender*(Institution+Finalscore^2)+Field+Age	-310.336	0.912335	165580	0.62098	2758	4829	Salary (All)
Salary~Gender*(Institution)+Field+Age+Finalscore^2	3885.52	0.0177611	165581	0.6207	2758	4829	Salary (All)
Salary~Gender*(Field+Finalscore+Age^2)+Institution	-24617	0.00336172	165604	0.619641	2758	4829	Salary (All)
Salary~Gender*(Field+Institution+Finalscore+Age^2)	-27756.3	0.00114357	165604	0.620358	2758	4829	Salary (All)
Salary~Gender*(Field+Age^2)+Institution+Finalscore	-22065.6	0.00847875	165620	0.618701	2758	4829	Salary (All)
Salary~Gender*(Field+Institution+Age^2)+Finalscore	-26036.7	0.0022813	165621	0.619403	2758	4829	Salary (All)
Salary~Gender*(Field+Age+Finalscore)+Institution	-18371.9	7.79324e-15	165632	0.618008	2758	4829	Salary (All)
Salary~Gender*(Field+Institution+Age+Finalscore)	-20358.1	3.30816e-13	165632	0.618702	2758	4829	Salary (All)
Salary~Gender*(Field+Age)+Institution+Finalscore	-14473.4	4.6478e-11	165650	0.61697	2758	4829	Salary (All)
Salary~Gender*(Field+Institution+Age)+Finalscore	-17379.7	1.66603e-10	165651	0.617637	2758	4829	Salary (All)
Salary~Gender*(Finalscore+Age^2)+Field+Institution	-23106.2	0.00581622	165660	0.616234	2758	4829	Salary (All)
Salary~Gender*(Institution+Finalscore+Age^2)+Field	-25608.6	0.00264879	165663	0.616833	2758	4829	Salary (All)
Salary~Gender*(Field+Finalscore)+Institution+Age^2	-3487	0.0131433	165670	0.616023	2758	4829	Salary (All)
Salary~Gender*(Field+Institution+Finalscore)+Age^2	-5207.84	0.0101964	165672	0.616673	2758	4829	Salary (All)
Salary~Gender*(Age^2)+Field+Institution+Finalscore	-20569.4	0.0138983	165674	0.615403	2758	4829	Salary (All)
Salary~Gender*(Institution+Age^2)+Field+Finalscore	-23907.9	0.00499283	165675	0.616069	2758	4829	Salary (All)
Salary~Gender*(Age+Finalscore)+Field+Institution	-15272.5	8.14436e-12	165688	0.614589	2758	4829	Salary (All)
Salary~Gender*(Field+Finalscore)+Institution+Age	-3647.3	0.00957072	165690	0.614894	2758	4829	Salary (All)
Salary~Gender*(Institution+Age+Finalscore)+Field	-17052.9	2.1583e-10	165690	0.615194	2758	4829	Salary (All)
Salary~Gender*(Field+Institution+Finalscore)+Age	-5296.37	0.00907602	165692	0.615537	2758	4829	Salary (All)
Salary~Gender*(Field)+Institution+Finalscore+Age^2	2754.98	0.000831185	165698	0.614465	2758	4829	Salary (All)
Salary~Gender*(Field+Institution)+Finalscore+Age^2	153.059	0.931981	165702	0.615023	2758	4829	Salary (All)
Salary~Gender*(Age)+Field+Institution+Finalscore	-11615.4	1.60237e-08	165703	0.613681	2758	4829	Salary (All)
Salary~Field+Institution+Finalscore^2+Age^2			165704	0.61363	2758	4829	Salary (All)
Salary~Gender*(Institution+Age)+Field+Finalscore	-14389.8	3.29746e-08	165705	0.614349	2758	4829	Salary (All)
Salary~Gender*(Field)+Institution+Age+Finalscore	2692.35	0.00110657	165719	0.613286	2758	4829	Salary (All)
Salary~Gender*(Field+Institution)+Age+Finalscore	157.797	0.929984	165723	0.613829	2758	4829	Salary (All)
Salary~Field+Institution+Age+Finalscore^2			165724	0.6125	2758	4829	Salary (All)
Salary~Gender*(Finalscore)+Field+Institution+Age^2	123.421	0.916586	165731	0.612349	2758	4829	Salary (All)
Salary~Gender*(Institution+Finalscore)+Field+Age^2	-1135.93	0.546053	165737	0.612753	2758	4829	Salary (All)
Salary~Gender*(Finalscore)+Field+Institution+Age	-7.15468	0.995161	165751	0.61121	2758	4829	Salary (All)
Salary~Gender+Field+Institution+Finalscore+Age^2	5561.99	1.92905e-35	165754	0.611046	2758	4829	Salary (All)
Salary~Gender*(Institution+Finalscore)+Field+Age	-1214.98	0.519033	165756	0.611638	2758	4829	Salary (All)
Salary~Gender*(Institution)+Field+Finalscore+Age^2	3269.6	0.0486338	165759	0.611481	2758	4829	Salary (All)
Salary~Gender+Field+Institution+Age+Finalscore	5512.32	9.02544e-35	165774	0.609868	2758	4829	Salary (All)
Salary~Gender*(Institution)+Field+Age+Finalscore	3267.6	0.0490938	165780	0.610321	2758	4829	Salary (All)
Salary~Gender*(Field+Finalscore^2+Age^2)	-27044.1	0.0022505	165865	0.605478	2758	4829	Salary (All)
Salary~Gender*(Field+Age^2)+Finalscore^2	-22498.1	0.00828243	165867	0.605172	2758	4829	Salary (All)
Salary~Gender*(Field+Age+Finalscore^2)	-17825.7	1.2604e-07	165897	0.603548	2758	4829	Salary (All)
Salary~Gender*(Field+Age)+Finalscore^2	-12117.7	5.9155e-08	165900	0.603165	2758	4829	Salary (All)
Salary~Field+Institution+Finalscore+Age^2			165906	0.602839	2758	4829	Salary (All)
Salary~Gender*(Field+Finalscore^2)+Age^2	-3091.91	0.253425	165921	0.602259	2758	4829	Salary (All)
Salary~Gender*(Finalscore^2+Age^2)+Field	-25905.6	0.00335948	165923	0.601819	2758	4829	Salary (All)
Salary~Gender*(Age^2)+Field+Finalscore^2	-21978.9	0.00973562	165923	0.601602	2758	4829	Salary (All)
Salary~Field+Institution+Age+Finalscore			165924	0.601802	2758	4829	Salary (All)
Salary~Gender*(Field)+Finalscore^2+Age^2	3171.15	0.000150934	165928	0.601709	2758	4829	Salary (All)
Salary~Gender*(Field+Finalscore^2)+Age	-3582.76	0.186175	165945	0.600869	2758	4829	Salary (All)
Salary~Gender*(Field)+Age+Finalscore^2	3105.56	0.000211228	165952	0.600265	2758	4829	Salary (All)
Salary~Gender*(Age+Finalscore^2)+Field	-14600.9	7.58955e-06	165956	0.599844	2758	4829	Salary (All)
Salary~Gender*(Age)+Field+Finalscore^2	-9763.15	3.00343e-06	165957	0.599571	2758	4829	Salary (All)
Salary~Gender*(Finalscore^2)+Field+Age^2	886.883	0.72713	165984	0.598336	2758	4829	Salary (All)
Salary~Gender+Field+Finalscore^2+Age^2	5606.57	4.71776e-35	165987	0.597973	2758	4829	Salary (All)
Salary~Gender*(Finalscore^2)+Field+Age	462.22	0.855856	166008	0.596919	2758	4829	Salary (All)
Salary~Gender+Field+Age+Finalscore^2	5557.99	2.19872e-34	166011	0.596517	2758	4829	Salary (All)
Salary~Gender*(Field+Finalscore+Age^2)	-24950	0.00385862	166025	0.596653	2758	4829	Salary (All)
Salary~Gender*(Field+Age^2)+Finalscore	-22019.7	0.0106771	166046	0.595419	2758	4829	Salary (All)
Salary~Gender*(Field+Age+Finalscore)	-17642.5	4.04222e-13	166054	0.594859	2758	4829	Salary (All)
Salary~Gender*(Field+Age)+Finalscore	-13175.5	5.6327e-09	166077	0.593509	2758	4829	Salary (All)
Salary~Gender*(Field+Finalscore)+Age^2	-3752.28	0.00938923	166080	0.593445	2758	4829	Salary (All)
Salary~Gender*(Finalscore+Age^2)+Field	-23994.2	0.00537175	166083	0.59294	2758	4829	Salary (All)
Salary~Gender*(Age^2)+Field+Finalscore	-21098.6	0.0142046	166100	0.591861	2758	4829	Salary (All)
Salary~Gender*(Field+Finalscore)+Age	-3919.64	0.00672812	166101	0.592156	2758	4829	Salary (All)
Salary~Gender*(Field)+Finalscore+Age^2	3092.47	0.000262453	166112	0.591567	2758	4829	Salary (All)
Salary~Gender*(Age+Finalscore)+Field	-14720.7	1.52645e-10	166112	0.591112	2758	4829	Salary (All)
Salary~Gender*(Age)+Field+Finalscore	-10553.2	6.01477e-07	166131	0.589941	2758	4829	Salary (All)
Salary~Gender*(Field)+Age+Finalscore	3029.44	0.000356658	166134	0.590218	2758	4829	Salary (All)
Salary~Field+Finalscore^2+Age^2			166138	0.589596	2758	4829	Salary (All)
Salary~Field+Age+Finalscore^2+Age^2			166138	0.589596	2758	4829	Salary (All)
Salary~Field+Finalscore+Finalscore^2+Age^2			166138	0.589596	2758	4829	Salary (All)
Salary~Field+Age+Finalscore+Finalscore^2+Age^2			166138	0.589596	2758	4829	Salary (All)
Salary~Gender*(Finalscore)+Field+Age^2	-281.189	0.816211	166142	0.589459	2758	4829	Salary (All)
Salary~Gender*(Finalscore)+Field+Age+Age^2	-281.189	0.816211	166142	0.589459	2758	4829	Salary (All)
Salary~Field+Age+Finalscore^2			166159	0.588281	2758	4829	Salary (All)
Salary~Field+Age+Finalscore+Finalscore^2			166159	0.588281	2758	4829	Salary (All)
Salary~Gender*(Finalscore)+Field+Age	-414.329	0.732325	166164	0.588147	2758	4829	Salary (All)
Salary~Gender+Field+Finalscore+Age^2	5677.91	4.44476e-35	166168	0.587889	2758	4829	Salary (All)
Salary~Gender+Field+Age+Finalscore+Age^2	5677.91	4.44476e-35	166168	0.587889	2758	4829	Salary (All)
Salary~Gender+Field+Age+Finalscore	5630.63	1.92261e-34	166191	0.586531	2758	4829	Salary (All)
Salary~Field+Finalscore+Age^2			166319	0.579296	2758	4829	Salary (All)
Salary~Field+Age+Finalscore+Age^2			166319	0.579296	2758	4829	Salary (All)
Salary~Field+Age+Finalscore			166339	0.578076	2758	4829	Salary (All)
Salary~Gender*(Age+Finalscore)+Institution+Finalscore^2+Age^2	-16237.4	1.38402e-11	166677	0.559188	2758	4829	Salary (All)
Salary~Gender*(Age)+Institution+Finalscore^2+Age^2	-14617.3	2.70296e-11	166678	0.559024	2758	4829	Salary (All)
Salary~Gender*(Age)+Institution+Finalscore+Finalscore^2+Age^2	-14617.3	2.70296e-11	166678	0.559024	2758	4829	Salary (All)
Salary~Gender*(Age+Finalscore^2)+Institution+Age^2	-18758.3	4.28305e-08	166678	0.559252	2758	4829	Salary (All)
Salary~Gender*(Age+Finalscore^2)+Institution+Finalscore+Age^2	-18758.3	4.28305e-08	166678	0.559252	2758	4829	Salary (All)
Salary~Gender*(Age+Finalscore+Finalscore^2)+Institution+Age^2	-18758.3	4.28305e-08	166678	0.559252	2758	4829	Salary (All)
Salary~Gender*(Finalscore+Age^2)+Institution+Finalscore^2	-23714.5	0.00819873	166678	0.559233	2758	4829	Salary (All)
Salary~Gender*(Finalscore+Age^2)+Institution+Age+Finalscore^2	-23714.5	0.00819873	166678	0.559233	2758	4829	Salary (All)
Salary~Gender*(Age+Finalscore+Age^2)+Institution+Finalscore^2	-23714.5	0.00819873	166678	0.559233	2758	4829	Salary (All)
Salary~Gender*(Age^2)+Institution+Finalscore^2	-22609	0.0114862	166679	0.559075	2758	4829	Salary (All)
Salary~Gender*(Age^2)+Institution+Age+Finalscore^2	-22609	0.0114862	166679	0.559075	2758	4829	Salary (All)
Salary~Gender*(Age^2)+Institution+Finalscore+Finalscore^2	-22609	0.0114862	166679	0.559075	2758	4829	Salary (All)
Salary~Gender*(Age^2)+Institution+Age+Finalscore+Finalscore^2	-22609	0.0114862	166679	0.559075	2758	4829	Salary (All)
Salary~Gender*(Age+Age^2)+Institution+Finalscore^2	-22609	0.0114862	166679	0.559075	2758	4829	Salary (All)
Salary~Gender*(Age+Age^2)+Institution+Finalscore+Finalscore^2	-22609	0.0114862	166679	0.559075	2758	4829	Salary (All)
Salary~Gender*(Finalscore^2+Age^2)+Institution	-26217	0.00478126	166679	0.559297	2758	4829	Salary (All)
Salary~Gender*(Finalscore^2+Age^2)+Institution+Age	-26217	0.00478126	166679	0.559297	2758	4829	Salary (All)
Salary~Gender*(Finalscore^2+Age^2)+Institution+Finalscore	-26217	0.00478126	166679	0.559297	2758	4829	Salary (All)
Salary~Gender*(Finalscore^2+Age^2)+Institution+Age+Finalscore	-26217	0.00478126	166679	0.559297	2758	4829	Salary (All)
Salary~Gender*(Age+Finalscore^2+Age^2)+Institution	-26217	0.00478126	166679	0.559297	2758	4829	Salary (All)
Salary~Gender*(Age+Finalscore^2+Age^2)+Institution+Finalscore	-26217	0.00478126	166679	0.559297	2758	4829	Salary (All)
Salary~Gender*(Finalscore+Finalscore^2+Age^2)+Institution	-26217	0.00478126	166679	0.559297	2758	4829	Salary (All)
Salary~Gender*(Finalscore+Finalscore^2+Age^2)+Institution+Age	-26217	0.00478126	166679	0.559297	2758	4829	Salary (All)
Salary~Gender*(Age+Finalscore+Finalscore^2+Age^2)+Institution	-26217	0.00478126	166679	0.559297	2758	4829	Salary (All)
Salary~Gender*(Institution+Age+Finalscore)+Finalscore^2+Age^2	-19571.4	1.07005e-11	166681	0.559774	2758	4829	Salary (All)
Salary~Gender*(Institution+Age)+Finalscore^2+Age^2	-18408.7	3.45645e-11	166682	0.559632	2758	4829	Salary (All)
Salary~Gender*(Institution+Age)+Finalscore+Finalscore^2+Age^2	-18408.7	3.45645e-11	166682	0.559632	2758	4829	Salary (All)
Salary~Gender*(Institution+Age+Finalscore^2)+Age^2	-21904.3	4.21038e-09	166682	0.559832	2758	4829	Salary (All)
Salary~Gender*(Institution+Age+Finalscore^2)+Finalscore+Age^2	-21904.3	4.21038e-09	166682	0.559832	2758	4829	Salary (All)
Salary~Gender*(Institution+Age+Finalscore+Finalscore^2)+Age^2	-21904.3	4.21038e-09	166682	0.559832	2758	4829	Salary (All)
Salary~Gender*(Institution+Finalscore+Age^2)+Finalscore^2	-27699.6	0.0023985	166682	0.559826	2758	4829	Salary (All)
Salary~Gender*(Institution+Finalscore+Age^2)+Age+Finalscore^2	-27699.6	0.0023985	166682	0.559826	2758	4829	Salary (All)
Salary~Gender*(Institution+Age+Finalscore+Age^2)+Finalscore^2	-27699.6	0.0023985	166682	0.559826	2758	4829	Salary (All)
Salary~Gender*(Institution+Age^2)+Finalscore^2	-26970.7	0.00307718	166683	0.559691	2758	4829	Salary (All)
Salary~Gender*(Institution+Age^2)+Age+Finalscore^2	-26970.7	0.00307718	166683	0.559691	2758	4829	Salary (All)
Salary~Gender*(Institution+Age^2)+Finalscore+Finalscore^2	-26970.7	0.00307718	166683	0.559691	2758	4829	Salary (All)
Salary~Gender*(Institution+Age^2)+Age+Finalscore+Finalscore^2	-26970.7	0.00307718	166683	0.559691	2758	4829	Salary (All)
Salary~Gender*(Institution+Age+Age^2)+Finalscore^2	-26970.7	0.00307718	166683	0.559691	2758	4829	Salary (All)
Salary~Gender*(Institution+Age+Age^2)+Finalscore+Finalscore^2	-26970.7	0.00307718	166683	0.559691	2758	4829	Salary (All)
Salary~Gender*(Institution+Finalscore^2+Age^2)	-30024.5	0.00144421	166683	0.559884	2758	4829	Salary (All)
Salary~Gender*(Institution+Finalscore^2+Age^2)+Age	-30024.5	0.00144421	166683	0.559884	2758	4829	Salary (All)
Salary~Gender*(Institution+Finalscore^2+Age^2)+Finalscore	-30024.5	0.00144421	166683	0.559884	2758	4829	Salary (All)
Salary~Gender*(Institution+Finalscore^2+Age^2)+Age+Finalscore	-30024.5	0.00144421	166683	0.559884	2758	4829	Salary (All)
Salary~Gender*(Institution+Age+Finalscore^2+Age^2)	-30024.5	0.00144421	166683	0.559884	2758	4829	Salary (All)
Salary~Gender*(Institution+Age+Finalscore^2+Age^2)+Finalscore	-30024.5	0.00144421	166683	0.559884	2758	4829	Salary (All)
Salary~Gender*(Institution+Finalscore+Finalscore^2+Age^2)	-30024.5	0.00144421	166683	0.559884	2758	4829	Salary (All)
Salary~Gender*(Institution+Finalscore+Finalscore^2+Age^2)+Age	-30024.5	0.00144421	166683	0.559884	2758	4829	Salary (All)
Salary~Gender*(Institution+Age+Finalscore+Finalscore^2+Age^2)	-30024.5	0.00144421	166683	0.559884	2758	4829	Salary (All)
Salary~Gender*(Age+Finalscore)+Institution+Finalscore^2	-15096.7	3.23664e-10	166715	0.556783	2758	4829	Salary (All)
Salary~Gender*(Age+Finalscore^2)+Institution	-17911.4	1.76875e-07	166716	0.556862	2758	4829	Salary (All)
Salary~Gender*(Age+Finalscore^2)+Institution+Finalscore	-17911.4	1.76875e-07	166716	0.556862	2758	4829	Salary (All)
Salary~Gender*(Age+Finalscore+Finalscore^2)+Institution	-17911.4	1.76875e-07	166716	0.556862	2758	4829	Salary (All)
Salary~Gender*(Age)+Institution+Finalscore^2	-13287.4	1.29191e-09	166717	0.55658	2758	4829	Salary (All)
Salary~Gender*(Age)+Institution+Finalscore+Finalscore^2	-13287.4	1.29191e-09	166717	0.55658	2758	4829	Salary (All)
Salary~Gender*(Institution+Age+Finalscore)+Finalscore^2	-18353.8	1.86057e-10	166720	0.557374	2758	4829	Salary (All)
Salary~Gender*(Institution+Age+Finalscore^2)	-20991.6	1.90009e-08	166720	0.557447	2758	4829	Salary (All)
Salary~Gender*(Institution+Age+Finalscore^2)+Finalscore	-20991.6	1.90009e-08	166720	0.557447	2758	4829	Salary (All)
Salary~Gender*(Institution+Age+Finalscore+Finalscore^2)	-20991.6	1.90009e-08	166720	0.557447	2758	4829	Salary (All)
Salary~Gender*(Institution+Age)+Finalscore^2	-17027.5	8.68118e-10	166721	0.557193	2758	4829	Salary (All)
Salary~Gender*(Institution+Age)+Finalscore+Finalscore^2	-17027.5	8.68118e-10	166721	0.557193	2758	4829	Salary (All)
Salary~Gender*(Finalscore)+Institution+Finalscore^2+Age^2	2020.62	0.115098	166756	0.554372	2758	4829	Salary (All)
Salary~Gender*(Finalscore)+Institution+Age+Finalscore^2+Age^2	2020.62	0.115098	166756	0.554372	2758	4829	Salary (All)
Salary~Gender*(Finalscore^2)+Institution+Age^2	664.26	0.803794	166757	0.554392	2758	4829	Salary (All)
Salary~Gender*(Finalscore^2)+Institution+Age+Age^2	664.26	0.803794	166757	0.554392	2758	4829	Salary (All)
Salary~Gender*(Finalscore^2)+Institution+Finalscore+Age^2	664.26	0.803794	166757	0.554392	2758	4829	Salary (All)
Salary~Gender*(Finalscore^2)+Institution+Age+Finalscore+Age^2	664.26	0.803794	166757	0.554392	2758	4829	Salary (All)
Salary~Gender*(Finalscore+Finalscore^2)+Institution+Age^2	664.26	0.803794	166757	0.554392	2758	4829	Salary (All)
Salary~Gender*(Finalscore+Finalscore^2)+Institution+Age+Age^2	664.26	0.803794	166757	0.554392	2758	4829	Salary (All)
Salary~Gender+Institution+Finalscore^2+Age^2	5101.53	3.66606e-28	166760	0.553972	2758	4829	Salary (All)
Salary~Gender+Institution+Age+Finalscore^2+Age^2	5101.53	3.66606e-28	166760	0.553972	2758	4829	Salary (All)
Salary~Gender+Institution+Finalscore+Finalscore^2+Age^2	5101.53	3.66606e-28	166760	0.553972	2758	4829	Salary (All)
Salary~Gender+Institution+Age+Finalscore+Finalscore^2+Age^2	5101.53	3.66606e-28	166760	0.553972	2758	4829	Salary (All)
Salary~Gender*(Institution+Finalscore)+Finalscore^2+Age^2	-891.325	0.660251	166762	0.554822	2758	4829	Salary (All)
Salary~Gender*(Institution+Finalscore)+Age+Finalscore^2+Age^2	-891.325	0.660251	166762	0.554822	2758	4829	Salary (All)
Salary~Gender*(Institution+Finalscore^2)+Age^2	-2126.42	0.485604	166764	0.55484	2758	4829	Salary (All)
Salary~Gender*(Institution+Finalscore^2)+Age+Age^2	-2126.42	0.485604	166764	0.55484	2758	4829	Salary (All)
Salary~Gender*(Institution+Finalscore^2)+Finalscore+Age^2	-2126.42	0.485604	166764	0.55484	2758	4829	Salary (All)
Salary~Gender*(Institution+Finalscore^2)+Age+Finalscore+Age^2	-2126.42	0.485604	166764	0.55484	2758	4829	Salary (All)
Salary~Gender*(Institution+Finalscore+Finalscore^2)+Age^2	-2126.42	0.485604	166764	0.55484	2758	4829	Salary (All)
Salary~Gender*(Institution+Finalscore+Finalscore^2)+Age+Age^2	-2126.42	0.485604	166764	0.55484	2758	4829	Salary (All)
Salary~Gender*(Institution)+Finalscore^2+Age^2	1630.13	0.356855	166767	0.554433	2758	4829	Salary (All)
Salary~Gender*(Institution)+Age+Finalscore^2+Age^2	1630.13	0.356855	166767	0.554433	2758	4829	Salary (All)
Salary~Gender*(Institution)+Finalscore+Finalscore^2+Age^2	1630.13	0.356855	166767	0.554433	2758	4829	Salary (All)
Salary~Gender*(Institution)+Age+Finalscore+Finalscore^2+Age^2	1630.13	0.356855	166767	0.554433	2758	4829	Salary (All)
Salary~Gender*(Finalscore)+Institution+Age+Finalscore^2	1813.99	0.157793	166783	0.55262	2758	4829	Salary (All)
Salary~Gender*(Finalscore^2)+Institution+Age	152.19	0.954665	166784	0.55265	2758	4829	Salary (All)
Salary~Gender*(Finalscore^2)+Institution+Age+Finalscore	152.19	0.954665	166784	0.55265	2758	4829	Salary (All)
Salary~Gender*(Finalscore+Finalscore^2)+Institution+Age	152.19	0.954665	166784	0.55265	2758	4829	Salary (All)
Salary~Gender+Institution+Age+Finalscore^2	5010.19	3.64549e-27	166788	0.552189	2758	4829	Salary (All)
Salary~Gender+Institution+Age+Finalscore+Finalscore^2	5010.19	3.64549e-27	166788	0.552189	2758	4829	Salary (All)
Salary~Gender*(Institution+Finalscore)+Age+Finalscore^2	-1041.7	0.608086	166789	0.553084	2758	4829	Salary (All)
Salary~Gender*(Institution+Finalscore^2)+Age	-2585.73	0.39717	166791	0.553111	2758	4829	Salary (All)
Salary~Gender*(Institution+Finalscore^2)+Age+Finalscore	-2585.73	0.39717	166791	0.553111	2758	4829	Salary (All)
Salary~Gender*(Institution+Finalscore+Finalscore^2)+Age	-2585.73	0.39717	166791	0.553111	2758	4829	Salary (All)
Salary~Gender*(Institution)+Age+Finalscore^2	1586.53	0.370772	166794	0.55266	2758	4829	Salary (All)
Salary~Gender*(Institution)+Age+Finalscore+Finalscore^2	1586.53	0.370772	166794	0.55266	2758	4829	Salary (All)
Salary~Gender*(Age+Finalscore)+Institution+Age^2	-19949.1	1.66801e-16	166866	0.547659	2758	4829	Salary (All)
Salary~Gender*(Finalscore+Age^2)+Institution	-25096.6	0.00574162	166868	0.547681	2758	4829	Salary (All)
Salary~Gender*(Finalscore+Age^2)+Institution+Age	-25096.6	0.00574162	166868	0.547681	2758	4829	Salary (All)
Salary~Gender*(Age+Finalscore+Age^2)+Institution	-25096.6	0.00574162	166868	0.547681	2758	4829	Salary (All)
Salary~Gender*(Institution+Age+Finalscore)+Age^2	-23301.7	1.06164e-15	166870	0.548298	2758	4829	Salary (All)
Salary~Gender*(Institution+Finalscore+Age^2)	-29036	0.00167874	166872	0.548324	2758	4829	Salary (All)
Salary~Gender*(Institution+Finalscore+Age^2)+Age	-29036	0.00167874	166872	0.548324	2758	4829	Salary (All)
Salary~Gender*(Institution+Age+Finalscore+Age^2)	-29036	0.00167874	166872	0.548324	2758	4829	Salary (All)
Salary~Institution+Finalscore^2+Age^2			166880	0.546611	2758	4829	Salary (All)
Salary~Institution+Age+Finalscore^2+Age^2			166880	0.546611	2758	4829	Salary (All)
Salary~Institution+Finalscore+Finalscore^2+Age^2			166880	0.546611	2758	4829	Salary (All)
Salary~Institution+Age+Finalscore+Finalscore^2+Age^2			166880	0.546611	2758	4829	Salary (All)
Salary~Gender*(Age)+Institution+Finalscore+Age^2	-15362.1	5.06935e-12	166888	0.546242	2758	4829	Salary (All)
Salary~Gender*(Age^2)+Institution+Finalscore	-21825.2	0.0161496	166889	0.546275	2758	4829	Salary (All)
Salary~Gender*(Age^2)+Institution+Age+Finalscore	-21825.2	0.0161496	166889	0.546275	2758	4829	Salary (All)
Salary~Gender*(Age+Age^2)+Institution+Finalscore	-21825.2	0.0161496	166889	0.546275	2758	4829	Salary (All)
Salary~Gender*(Institution+Age)+Finalscore+Age^2	-19976.8	1.30808e-12	166889	0.547006	2758	4829	Salary (All)
Salary~Gender*(Institution+Age^2)+Finalscore	-26841.2	0.00367818	166891	0.547043	2758	4829	Salary (All)
Salary~Gender*(Institution+Age^2)+Age+Finalscore	-26841.2	0.00367818	166891	0.547043	2758	4829	Salary (All)
Salary~Gender*(Institution+Age+Age^2)+Finalscore	-26841.2	0.00367818	166891	0.547043	2758	4829	Salary (All)
Salary~Gender*(Age+Finalscore)+Institution	-18820.7	7.04081e-15	166901	0.545405	2758	4829	Salary (All)
Salary~Institution+Age+Finalscore^2			166903	0.545079	2758	4829	Salary (All)
Salary~Institution+Age+Finalscore+Finalscore^2			166903	0.545079	2758	4829	Salary (All)
Salary~Gender*(Institution+Age+Finalscore)	-22098.5	2.81482e-14	166905	0.546048	2758	4829	Salary (All)
Salary~Gender*(Age)+Institution+Finalscore	-14055.1	2.44101e-10	166924	0.543891	2758	4829	Salary (All)
Salary~Gender*(Institution+Age)+Finalscore	-18615	3.71671e-11	166926	0.544654	2758	4829	Salary (All)
Salary~Gender*(Finalscore)+Institution+Age^2	-1682.94	0.185166	166943	0.542838	2758	4829	Salary (All)
Salary~Gender*(Finalscore)+Institution+Age+Age^2	-1682.94	0.185166	166943	0.542838	2758	4829	Salary (All)
Salary~Gender*(Institution+Finalscore)+Age^2	-4588.92	0.024201	166949	0.543327	2758	4829	Salary (All)
Salary~Gender*(Institution+Finalscore)+Age+Age^2	-4588.92	0.024201	166949	0.543327	2758	4829	Salary (All)
Salary~Gender*(Finalscore)+Institution+Age	-1861.35	0.143326	166967	0.541215	2758	4829	Salary (All)
Salary~Gender*(Institution+Finalscore)+Age	-4713.12	0.020824	166973	0.541718	2758	4829	Salary (All)
Salary~Gender+Institution+Finalscore+Age^2	5100.78	2.10258e-27	166974	0.540798	2758	4829	Salary (All)
Salary~Gender+Institution+Age+Finalscore+Age^2	5100.78	2.10258e-27	166974	0.540798	2758	4829	Salary (All)
Salary~Gender*(Institution)+Finalscore+Age^2	855.118	0.633611	166979	0.541376	2758	4829	Salary (All)
Salary~Gender*(Institution)+Age+Finalscore+Age^2	855.118	0.633611	166979	0.541376	2758	4829	Salary (All)
Salary~Gender+Institution+Age+Finalscore	5012.16	1.80812e-26	166999	0.53912	2758	4829	Salary (All)
Salary~Gender*(Institution)+Age+Finalscore	815.744	0.649892	167004	0.539704	2758	4829	Salary (All)
Salary~Institution+Finalscore+Age^2			167090	0.533439	2758	4829	Salary (All)
Salary~Institution+Age+Finalscore+Age^2			167090	0.533439	2758	4829	Salary (All)
Salary~Institution+Age+Finalscore			167111	0.532005	2758	4829	Salary (All)
Salary~Gender*(Age+Finalscore)+Finalscore^2+Age^2	-17033.7	2.69765e-11	167604	0.499481	2758	4829	Salary (All)
Salary~Gender*(Finalscore+Age^2)+Finalscore^2	-27802.3	0.0035913	167605	0.499574	2758	4829	Salary (All)
Salary~Gender*(Finalscore+Age^2)+Age+Finalscore^2	-27802.3	0.0035913	167605	0.499574	2758	4829	Salary (All)
Salary~Gender*(Age+Finalscore+Age^2)+Finalscore^2	-27802.3	0.0035913	167605	0.499574	2758	4829	Salary (All)
Salary~Gender*(Age+Finalscore^2)+Age^2	-19043.3	1.7575e-07	167606	0.499521	2758	4829	Salary (All)
Salary~Gender*(Age+Finalscore^2)+Finalscore+Age^2	-19043.3	1.7575e-07	167606	0.499521	2758	4829	Salary (All)
Salary~Gender*(Age+Finalscore+Finalscore^2)+Age^2	-19043.3	1.7575e-07	167606	0.499521	2758	4829	Salary (All)
Salary~Gender*(Finalscore^2+Age^2)	-29794.4	0.0025934	167606	0.499614	2758	4829	Salary (All)
Salary~Gender*(Finalscore^2+Age^2)+Age	-29794.4	0.0025934	167606	0.499614	2758	4829	Salary (All)
Salary~Gender*(Finalscore^2+Age^2)+Finalscore	-29794.4	0.0025934	167606	0.499614	2758	4829	Salary (All)
Salary~Gender*(Finalscore^2+Age^2)+Age+Finalscore	-29794.4	0.0025934	167606	0.499614	2758	4829	Salary (All)
Salary~Gender*(Age+Finalscore^2+Age^2)	-29794.4	0.0025934	167606	0.499614	2758	4829	Salary (All)
Salary~Gender*(Age+Finalscore^2+Age^2)+Finalscore	-29794.4	0.0025934	167606	0.499614	2758	4829	Salary (All)
Salary~Gender*(Finalscore+Finalscore^2+Age^2)	-29794.4	0.0025934	167606	0.499614	2758	4829	Salary (All)
Salary~Gender*(Finalscore+Finalscore^2+Age^2)+Age	-29794.4	0.0025934	167606	0.499614	2758	4829	Salary (All)
Salary~Gender*(Age+Finalscore+Finalscore^2+Age^2)	-29794.4	0.0025934	167606	0.499614	2758	4829	Salary (All)
Salary~Gender*(Age)+Finalscore^2+Age^2	-14331.4	8.2347e-10	167609	0.499027	2758	4829	Salary (All)
Salary~Gender*(Age)+Finalscore+Finalscore^2+Age^2	-14331.4	8.2347e-10	167609	0.499027	2758	4829	Salary (All)
Salary~Gender*(Age^2)+Finalscore^2	-25964.1	0.00640396	167610	0.499135	2758	4829	Salary (All)
Salary~Gender*(Age^2)+Age+Finalscore^2	-25964.1	0.00640396	167610	0.499135	2758	4829	Salary (All)
Salary~Gender*(Age^2)+Finalscore+Finalscore^2	-25964.1	0.00640396	167610	0.499135	2758	4829	Salary (All)
Salary~Gender*(Age^2)+Age+Finalscore+Finalscore^2	-25964.1	0.00640396	167610	0.499135	2758	4829	Salary (All)
Salary~Gender*(Age+Age^2)+Finalscore^2	-25964.1	0.00640396	167610	0.499135	2758	4829	Salary (All)
Salary~Gender*(Age+Age^2)+Finalscore+Finalscore^2	-25964.1	0.00640396	167610	0.499135	2758	4829	Salary (All)
Salary~Gender*(Age+Finalscore)+Finalscore^2	-15734.9	7.61999e-10	167650	0.496229	2758	4829	Salary (All)
Salary~Gender*(Age+Finalscore^2)	-18076.1	7.55562e-07	167652	0.496284	2758	4829	Salary (All)
Salary~Gender*(Age+Finalscore^2)+Finalscore	-18076.1	7.55562e-07	167652	0.496284	2758	4829	Salary (All)
Salary~Gender*(Age+Finalscore+Finalscore^2)	-18076.1	7.55562e-07	167652	0.496284	2758	4829	Salary (All)
Salary~Gender*(Age)+Finalscore^2	-12806.4	3.91666e-08	167656	0.495702	2758	4829	Salary (All)
Salary~Gender*(Age)+Finalscore+Finalscore^2	-12806.4	3.91666e-08	167656	0.495702	2758	4829	Salary (All)
Salary~Gender*(Finalscore)+Finalscore^2+Age^2	709.575	0.602042	167669	0.494934	2758	4829	Salary (All)
Salary~Gender*(Finalscore)+Age+Finalscore^2+Age^2	709.575	0.602042	167669	0.494934	2758	4829	Salary (All)
Salary~Gender*(Finalscore^2)+Age^2	-159.166	0.955326	167671	0.494942	2758	4829	Salary (All)
Salary~Gender*(Finalscore^2)+Age+Age^2	-159.166	0.955326	167671	0.494942	2758	4829	Salary (All)
Salary~Gender*(Finalscore^2)+Finalscore+Age^2	-159.166	0.955326	167671	0.494942	2758	4829	Salary (All)
Salary~Gender*(Finalscore^2)+Age+Finalscore+Age^2	-159.166	0.955326	167671	0.494942	2758	4829	Salary (All)
Salary~Gender*(Finalscore+Finalscore^2)+Age^2	-159.166	0.955326	167671	0.494942	2758	4829	Salary (All)
Salary~Gender*(Finalscore+Finalscore^2)+Age+Age^2	-159.166	0.955326	167671	0.494942	2758	4829	Salary (All)
Salary~Gender+Finalscore^2+Age^2	5035.97	1.04563e-24	167679	0.494142	2758	4829	Salary (All)
Salary~Gender+Age+Finalscore^2+Age^2	5035.97	1.04563e-24	167679	0.494142	2758	4829	Salary (All)
Salary~Gender+Finalscore+Finalscore^2+Age^2	5035.97	1.04563e-24	167679	0.494142	2758	4829	Salary (All)
Salary~Gender+Age+Finalscore+Finalscore^2+Age^2	5035.97	1.04563e-24	167679	0.494142	2758	4829	Salary (All)
Salary~Gender*(Finalscore)+Age+Finalscore^2	464.258	0.733474	167704	0.492412	2758	4829	Salary (All)
Salary~Gender*(Finalscore^2)+Age	-764.228	0.788323	167706	0.492429	2758	4829	Salary (All)
Salary~Gender*(Finalscore^2)+Age+Finalscore	-764.228	0.788323	167706	0.492429	2758	4829	Salary (All)
Salary~Gender*(Finalscore+Finalscore^2)+Age	-764.228	0.788323	167706	0.492429	2758	4829	Salary (All)
Salary~Gender+Age+Finalscore^2	4933.21	1.06739e-23	167715	0.491566	2758	4829	Salary (All)
Salary~Gender+Age+Finalscore+Finalscore^2	4933.21	1.06739e-23	167715	0.491566	2758	4829	Salary (All)
Salary~Gender*(Age+Finalscore)+Age^2	-20656.2	9.2766e-16	167764	0.488435	2758	4829	Salary (All)
Salary~Gender*(Finalscore+Age^2)	-29297.5	0.002401	167765	0.488495	2758	4829	Salary (All)
Salary~Gender*(Finalscore+Age^2)+Age	-29297.5	0.002401	167765	0.488495	2758	4829	Salary (All)
Salary~Gender*(Age+Finalscore+Age^2)	-29297.5	0.002401	167765	0.488495	2758	4829	Salary (All)
Salary~Finalscore^2+Age^2			167782	0.486896	2758	4829	Salary (All)
Salary~Age+Finalscore^2+Age^2			167782	0.486896	2758	4829	Salary (All)
Salary~Finalscore+Finalscore^2+Age^2			167782	0.486896	2758	4829	Salary (All)
Salary~Age+Finalscore+Finalscore^2+Age^2			167782	0.486896	2758	4829	Salary (All)
Salary~Gender*(Age)+Finalscore+Age^2	-15045	1.92345e-10	167793	0.486328	2758	4829	Salary (All)
Salary~Gender*(Age^2)+Finalscore	-25339	0.00859371	167793	0.486412	2758	4829	Salary (All)
Salary~Gender*(Age^2)+Age+Finalscore	-25339	0.00859371	167793	0.486412	2758	4829	Salary (All)
Salary~Gender*(Age+Age^2)+Finalscore	-25339	0.00859371	167793	0.486412	2758	4829	Salary (All)
Salary~Gender*(Age+Finalscore)	-19363.9	4.89482e-14	167807	0.485352	2758	4829	Salary (All)
Salary~Age+Finalscore^2			167813	0.484604	2758	4829	Salary (All)
Salary~Age+Finalscore+Finalscore^2			167813	0.484604	2758	4829	Salary (All)
Salary~Gender*(Finalscore)+Age^2	-2914.83	0.0302422	167828	0.483889	2758	4829	Salary (All)
Salary~Gender*(Finalscore)+Age+Age^2	-2914.83	0.0302422	167828	0.483889	2758	4829	Salary (All)
Salary~Gender*(Age)+Finalscore	-13541.1	9.46839e-09	167837	0.483107	2758	4829	Salary (All)
Salary~Gender*(Finalscore)+Age	-3128.65	0.0202603	167860	0.481516	2758	4829	Salary (All)
Salary~Gender+Finalscore+Age^2	5032.99	4.16861e-24	167866	0.481076	2758	4829	Salary (All)
Salary~Gender+Age+Finalscore+Age^2	5032.99	4.16861e-24	167866	0.481076	2758	4829	Salary (All)
Salary~Gender+Age+Finalscore	4932.66	3.75781e-23	167899	0.47862	2758	4829	Salary (All)
Salary~Finalscore+Age^2			167967	0.473837	2758	4829	Salary (All)
Salary~Age+Finalscore+Age^2			167967	0.473837	2758	4829	Salary (All)
Salary~Age+Finalscore			167995	0.471659	2758	4829	Salary (All)
Salary~Gender*(Field+Age^2)+Institution	-39632.5	0.0001849	169102	0.389825	2758	4829	Salary (All)
Salary~Gender*(Field+Age^2)+Institution+Age	-39632.5	0.0001849	169102	0.389825	2758	4829	Salary (All)
Salary~Gender*(Field+Age+Age^2)+Institution	-39632.5	0.0001849	169102	0.389825	2758	4829	Salary (All)
Salary~Gender*(Field+Institution+Age^2)	-43930.6	4.7087e-05	169106	0.390661	2758	4829	Salary (All)
Salary~Gender*(Field+Institution+Age^2)+Age	-43930.6	4.7087e-05	169106	0.390661	2758	4829	Salary (All)
Salary~Gender*(Field+Institution+Age+Age^2)	-43930.6	4.7087e-05	169106	0.390661	2758	4829	Salary (All)
Salary~Gender*(Field+Age)+Institution+Age^2	-14317.8	2.80364e-07	169106	0.389318	2758	4829	Salary (All)
Salary~Gender*(Field+Institution+Age)+Age^2	-17391.2	4.46719e-07	169111	0.390105	2758	4829	Salary (All)
Salary~Gender*(Field)+Institution+Age^2	4414.03	2.2256e-05	169157	0.384978	2758	4829	Salary (All)
Salary~Gender*(Field)+Institution+Age+Age^2	4414.03	2.2256e-05	169157	0.384978	2758	4829	Salary (All)
Salary~Gender*(Field+Age)+Institution	-12319.2	9.66899e-06	169160	0.384712	2758	4829	Salary (All)
Salary~Gender*(Field+Institution)+Age^2	1929.96	0.394205	169164	0.385539	2758	4829	Salary (All)
Salary~Gender*(Field+Institution)+Age+Age^2	1929.96	0.394205	169164	0.385539	2758	4829	Salary (All)
Salary~Gender*(Field+Institution+Age)	-15257.1	9.50124e-06	169165	0.385488	2758	4829	Salary (All)
Salary~Gender*(Institution+Age^2)+Field	-39617.9	0.000238014	169173	0.384336	2758	4829	Salary (All)
Salary~Gender*(Institution+Age^2)+Field+Age	-39617.9	0.000238014	169173	0.384336	2758	4829	Salary (All)
Salary~Gender*(Institution+Age+Age^2)+Field	-39617.9	0.000238014	169173	0.384336	2758	4829	Salary (All)
Salary~Gender*(Age^2)+Field+Institution	-36146.6	0.000641521	169176	0.382871	2758	4829	Salary (All)
Salary~Gender*(Age^2)+Field+Institution+Age	-36146.6	0.000641521	169176	0.382871	2758	4829	Salary (All)
Salary~Gender*(Age+Age^2)+Field+Institution	-36146.6	0.000641521	169176	0.382871	2758	4829	Salary (All)
Salary~Gender*(Institution+Age)+Field+Age^2	-12254.5	0.000204752	169178	0.383743	2758	4829	Salary (All)
Salary~Gender*(Age)+Field+Institution+Age^2	-9219.88	0.000409182	169181	0.382295	2758	4829	Salary (All)
Salary~Gender*(Field)+Institution+Age	4314.27	3.57347e-05	169200	0.381253	2758	4829	Salary (All)
Salary~Gender*(Field+Institution)+Age	1950.78	0.390522	169207	0.381822	2758	4829	Salary (All)
Salary~Gender*(Institution+Age)+Field	-10298.6	0.00180979	169230	0.37921	2758	4829	Salary (All)
Salary~Gender+Field+Institution+Age^2	9516.76	5.78948e-64	169233	0.377776	2758	4829	Salary (All)
Salary~Gender+Field+Institution+Age+Age^2	9516.76	5.78948e-64	169233	0.377776	2758	4829	Salary (All)
Salary~Gender*(Institution)+Field+Age^2	7159.36	0.000634724	169234	0.378925	2758	4829	Salary (All)
Salary~Gender*(Institution)+Field+Age+Age^2	7159.36	0.000634724	169234	0.378925	2758	4829	Salary (All)
Salary~Gender*(Age)+Field+Institution	-7339.93	0.00484817	169234	0.377684	2758	4829	Salary (All)
Salary~Gender*(Institution)+Field+Age	7182.53	0.000631873	169275	0.375261	2758	4829	Salary (All)
Salary~Gender+Field+Institution+Age	9455.91	7.53493e-63	169276	0.374016	2758	4829	Salary (All)
Salary~Field+Institution+Age^2			169517	0.353313	2758	4829	Salary (All)
Salary~Field+Institution+Age+Age^2			169517	0.353313	2758	4829	Salary (All)
Salary~Field+Institution+Age			169554	0.349859	2758	4829	Salary (All)
Salary~Gender*(Field+Age^2)	-38416.3	0.000542791	169796	0.328661	2758	4829	Salary (All)
Salary~Gender*(Field+Age^2)+Age	-38416.3	0.000542791	169796	0.328661	2758	4829	Salary (All)
Salary~Gender*(Field+Age+Age^2)	-38416.3	0.000542791	169796	0.328661	2758	4829	Salary (All)
Salary~Gender*(Field+Age)+Age^2	-12378.4	2.21672e-05	169800	0.328125	2758	4829	Salary (All)
Salary~Gender*(Age^2)+Institution	-33379.2	0.00254781	169827	0.32535	2758	4829	Salary (All)
Salary~Gender*(Age^2)+Institution+Age	-33379.2	0.00254781	169827	0.32535	2758	4829	Salary (All)
Salary~Gender*(Age+Age^2)+Institution	-33379.2	0.00254781	169827	0.32535	2758	4829	Salary (All)
Salary~Gender*(Institution+Age^2)	-38669.9	0.000597901	169827	0.326609	2758	4829	Salary (All)
Salary~Gender*(Institution+Age^2)+Age	-38669.9	0.000597901	169827	0.326609	2758	4829	Salary (All)
Salary~Gender*(Institution+Age+Age^2)	-38669.9	0.000597901	169827	0.326609	2758	4829	Salary (All)
Salary~Gender*(Age)+Institution+Age^2	-12709.5	2.75535e-06	169828	0.325011	2758	4829	Salary (All)
Salary~Gender*(Institution+Age)+Age^2	-17324.4	4.43354e-07	169829	0.326248	2758	4829	Salary (All)
Salary~Gender*(Field)+Age^2	5480.96	4.87428e-07	169842	0.32417	2758	4829	Salary (All)
Salary~Gender*(Field)+Age+Age^2	5480.96	4.87428e-07	169842	0.32417	2758	4829	Salary (All)
Salary~Gender*(Field+Age)	-10277.7	0.000422464	169855	0.322977	2758	4829	Salary (All)
Salary~Gender*(Age^2)+Field	-36098.1	0.00114086	169870	0.320984	2758	4829	Salary (All)
Salary~Gender*(Age^2)+Field+Age	-36098.1	0.00114086	169870	0.320984	2758	4829	Salary (All)
Salary~Gender*(Age+Age^2)+Field	-36098.1	0.00114086	169870	0.320984	2758	4829	Salary (All)
Salary~Gender*(Age)+Field+Age^2	-7737.02	0.00462725	169875	0.320346	2758	4829	Salary (All)
Salary~Gender*(Institution+Age)	-15325.9	7.98505e-06	169881	0.321286	2758	4829	Salary (All)
Salary~Gender*(Age)+Institution	-10778.4	6.87044e-05	169881	0.319991	2758	4829	Salary (All)
Salary~Gender*(Field)+Age	5385.33	8.27382e-07	169886	0.319902	2758	4829	Salary (All)
Salary~Gender+Institution+Age^2	10306.8	8.77708e-74	169902	0.318132	2758	4829	Salary (All)
Salary~Gender+Institution+Age+Age^2	10306.8	8.77708e-74	169902	0.318132	2758	4829	Salary (All)
Salary~Gender*(Institution)+Age^2	6147.12	0.00487755	169905	0.319109	2758	4829	Salary (All)
Salary~Gender*(Institution)+Age+Age^2	6147.12	0.00487755	169905	0.319109	2758	4829	Salary (All)
Salary~Gender+Field+Age^2	10138	2.01708e-66	169918	0.316225	2758	4829	Salary (All)
Salary~Gender+Field+Age+Age^2	10138	2.01708e-66	169918	0.316225	2758	4829	Salary (All)
Salary~Gender*(Age)+Field	-5759.32	0.034836	169930	0.315166	2758	4829	Salary (All)
Salary~Gender+Institution+Age	10202.8	4.83387e-72	169942	0.314219	2758	4829	Salary (All)
Salary~Gender*(Institution)+Age	6118.47	0.00520251	169945	0.315264	2758	4829	Salary (All)
Salary~Gender+Field+Age	10084.6	2.20588e-65	169963	0.311897	2758	4829	Salary (All)
Salary~Field+Age^2			170213	0.288284	2758	4829	Salary (All)
Salary~Field+Age+Age^2			170213	0.288284	2758	4829	Salary (All)
Salary~Institution+Age^2			170230	0.287013	2758	4829	Salary (All)
Salary~Institution+Age+Age^2			170230	0.287013	2758	4829	Salary (All)
Salary~Field+Age			170253	0.284244	2758	4829	Salary (All)
Salary~Institution+Age			170263	0.283699	2758	4829	Salary (All)
Salary~Gender*(Age^2)	-36525.4	0.00205831	170852	0.223803	2758	4829	Salary (All)
Salary~Gender*(Age^2)+Age	-36525.4	0.00205831	170852	0.223803	2758	4829	Salary (All)
Salary~Gender*(Age+Age^2)	-36525.4	0.00205831	170852	0.223803	2758	4829	Salary (All)
Salary~Gender*(Age)+Age^2	-12107.9	3.02279e-05	170854	0.223329	2758	4829	Salary (All)
Salary~Gender*(Age)	-9914.68	0.000631594	170916	0.216637	2758	4829	Salary (All)
Salary~Gender+Age^2	10719.9	1.93611e-70	170917	0.216547	2758	4829	Salary (All)
Salary~Gender+Age+Age^2	10719.9	1.93611e-70	170917	0.216547	2758	4829	Salary (All)
Salary~Gender+Age	10608.7	1.18715e-68	170966	0.211103	2758	4829	Salary (All)
Salary~Age^2			171230	0.182522	2758	4829	Salary (All)
Salary~Age+Age^2			171230	0.182522	2758	4829	Salary (All)
Salary~Age			171271	0.177758	2758	4829	Salary (All)
Salary~Gender*(Field+Institution+Finalscore)+Finalscore^2	-1674.28	0.461654	171449	0.511605	2758	4829	Salary (All)
Salary~Gender*(Field+Institution+Finalscore^2)	-3916.42	0.239914	171450	0.51166	2758	4829	Salary (All)
Salary~Gender*(Field+Institution+Finalscore^2)+Finalscore	-3916.42	0.239914	171450	0.51166	2758	4829	Salary (All)
Salary~Gender*(Field+Institution+Finalscore+Finalscore^2)	-3916.42	0.239914	171450	0.51166	2758	4829	Salary (All)
Salary~Gender*(Field+Institution)+Finalscore^2	925.185	0.642191	171453	0.511244	2758	4829	Salary (All)
Salary~Gender*(Field+Institution)+Finalscore+Finalscore^2	925.185	0.642191	171453	0.511244	2758	4829	Salary (All)
Salary~Gender*(Field+Finalscore)+Institution+Finalscore^2	1811.5	0.255281	171453	0.510469	2758	4829	Salary (All)
Salary~Gender*(Field+Finalscore^2)+Institution	-397.218	0.893585	171454	0.510519	2758	4829	Salary (All)
Salary~Gender*(Field+Finalscore^2)+Institution+Finalscore	-397.218	0.893585	171454	0.510519	2758	4829	Salary (All)
Salary~Gender*(Field+Finalscore+Finalscore^2)+Institution	-397.218	0.893585	171454	0.510519	2758	4829	Salary (All)
Salary~Gender*(Field)+Institution+Finalscore^2	4583.71	5.44326e-07	171455	0.510176	2758	4829	Salary (All)
Salary~Gender*(Field)+Institution+Finalscore+Finalscore^2	4583.71	5.44326e-07	171455	0.510176	2758	4829	Salary (All)
Salary~Gender*(Finalscore)+Field+Institution+Finalscore^2	5212.05	0.000101748	171501	0.506687	2758	4829	Salary (All)
Salary~Gender+Field+Institution+Finalscore^2	7519.2	7.80901e-52	171502	0.506463	2758	4829	Salary (All)
Salary~Gender+Field+Institution+Finalscore+Finalscore^2	7519.2	7.80901e-52	171502	0.506463	2758	4829	Salary (All)
Salary~Gender*(Finalscore^2)+Field+Institution	3524.41	0.206606	171502	0.506718	2758	4829	Salary (All)
Salary~Gender*(Finalscore^2)+Field+Institution+Finalscore	3524.41	0.206606	171502	0.506718	2758	4829	Salary (All)
Salary~Gender*(Finalscore+Finalscore^2)+Field+Institution	3524.41	0.206606	171502	0.506718	2758	4829	Salary (All)
Salary~Gender*(Institution+Finalscore)+Field+Finalscore^2	2286.27	0.27918	171504	0.507386	2758	4829	Salary (All)
Salary~Gender*(Institution+Finalscore^2)+Field	690.643	0.828029	171506	0.507415	2758	4829	Salary (All)
Salary~Gender*(Institution+Finalscore^2)+Field+Finalscore	690.643	0.828029	171506	0.507415	2758	4829	Salary (All)
Salary~Gender*(Institution+Finalscore+Finalscore^2)+Field	690.643	0.828029	171506	0.507415	2758	4829	Salary (All)
Salary~Gender*(Institution)+Field+Finalscore^2	4246.47	0.02116	171506	0.507152	2758	4829	Salary (All)
Salary~Gender*(Institution)+Field+Finalscore+Finalscore^2	4246.47	0.02116	171506	0.507152	2758	4829	Salary (All)
Salary~Gender*(Field+Institution+Finalscore)	-5647.84	0.0132701	171620	0.500323	2758	4829	Salary (All)
Salary~Gender*(Field+Finalscore)+Institution	-2052.28	0.194914	171624	0.499128	2758	4829	Salary (All)
Salary~Gender*(Field+Institution)+Finalscore	-19.4279	0.99231	171646	0.498503	2758	4829	Salary (All)
Salary~Gender*(Field)+Institution+Finalscore	4501.23	1.18816e-06	171648	0.497407	2758	4829	Salary (All)
Salary~Gender*(Finalscore)+Field+Institution	1661.5	0.211112	171674	0.495205	2758	4829	Salary (All)
Salary~Gender*(Institution+Finalscore)+Field	-1384.3	0.513426	171676	0.495996	2758	4829	Salary (All)
Salary~Gender+Field+Institution+Finalscore	7620.21	6.66658e-52	171695	0.493644	2758	4829	Salary (All)
Salary~Gender*(Institution)+Field+Finalscore	3450.13	0.0642661	171697	0.494471	2758	4829	Salary (All)
Salary~Gender*(Field+Finalscore)+Finalscore^2	1493.9	0.356382	171720	0.49199	2758	4829	Salary (All)
Salary~Gender*(Field+Finalscore^2)	-677.362	0.8226	171721	0.492038	2758	4829	Salary (All)
Salary~Gender*(Field+Finalscore^2)+Finalscore	-677.362	0.8226	171721	0.492038	2758	4829	Salary (All)
Salary~Gender*(Field+Finalscore+Finalscore^2)	-677.362	0.8226	171721	0.492038	2758	4829	Salary (All)
Salary~Gender*(Field)+Finalscore^2	4873.77	1.65368e-07	171724	0.491554	2758	4829	Salary (All)
Salary~Gender*(Field)+Finalscore+Finalscore^2	4873.77	1.65368e-07	171724	0.491554	2758	4829	Salary (All)
Salary~Field+Institution+Finalscore^2			171730	0.491275	2758	4829	Salary (All)
Salary~Field+Institution+Finalscore+Finalscore^2			171730	0.491275	2758	4829	Salary (All)
Salary~Gender*(Finalscore)+Field+Finalscore^2	4832.15	0.000392437	171772	0.487824	2758	4829	Salary (All)
Salary~Gender*(Finalscore^2)+Field	3205.58	0.258806	171773	0.487853	2758	4829	Salary (All)
Salary~Gender*(Finalscore^2)+Field+Finalscore	3205.58	0.258806	171773	0.487853	2758	4829	Salary (All)
Salary~Gender*(Finalscore+Finalscore^2)+Field	3205.58	0.258806	171773	0.487853	2758	4829	Salary (All)
Salary~Gender+Field+Finalscore^2	7677.84	2.42788e-52	171775	0.487483	2758	4829	Salary (All)
Salary~Gender+Field+Finalscore+Finalscore^2	7677.84	2.42788e-52	171775	0.487483	2758	4829	Salary (All)
Salary~Gender*(Field+Finalscore)	-2308.28	0.151363	171878	0.481131	2758	4829	Salary (All)
Salary~Gender*(Field)+Finalscore	4764.07	4.27828e-07	171905	0.47912	2758	4829	Salary (All)
Salary~Field+Institution+Finalscore			171923	0.478042	2758	4829	Salary (All)
Salary~Gender*(Finalscore)+Field	1359.15	0.31372	171930	0.476852	2758	4829	Salary (All)
Salary~Gender+Field+Finalscore	7770.53	2.33852e-52	171955	0.475037	2758	4829	Salary (All)
Salary~Field+Finalscore^2			172005	0.471563	2758	4829	Salary (All)
Salary~Field+Finalscore+Finalscore^2			172005	0.471563	2758	4829	Salary (All)
Salary~Field+Finalscore			172185	0.458728	2758	4829	Salary (All)
Salary~Gender*(Institution+Finalscore)+Finalscore^2	-1750.22	0.439576	172596	0.43039	2758	4829	Salary (All)
Salary~Gender*(Institution+Finalscore^2)	-3017.35	0.3764	172598	0.430408	2758	4829	Salary (All)
Salary~Gender*(Institution+Finalscore^2)+Finalscore	-3017.35	0.3764	172598	0.430408	2758	4829	Salary (All)
Salary~Gender*(Institution+Finalscore+Finalscore^2)	-3017.35	0.3764	172598	0.430408	2758	4829	Salary (All)
Salary~Gender*(Finalscore)+Institution+Finalscore^2	2852.41	0.0467925	172598	0.42918	2758	4829	Salary (All)
Salary~Gender*(Finalscore^2)+Institution	1411.12	0.637443	172600	0.429203	2758	4829	Salary (All)
Salary~Gender*(Finalscore^2)+Institution+Finalscore	1411.12	0.637443	172600	0.429203	2758	4829	Salary (All)
Salary~Gender*(Finalscore+Finalscore^2)+Institution	1411.12	0.637443	172600	0.429203	2758	4829	Salary (All)
Salary~Gender*(Institution)+Finalscore^2	1070.07	0.587629	172600	0.429906	2758	4829	Salary (All)
Salary~Gender*(Institution)+Finalscore+Finalscore^2	1070.07	0.587629	172600	0.429906	2758	4829	Salary (All)
Salary~Gender+Institution+Finalscore^2	6261.02	1.09112e-33	172603	0.428692	2758	4829	Salary (All)
Salary~Gender+Institution+Finalscore+Finalscore^2	6261.02	1.09112e-33	172603	0.428692	2758	4829	Salary (All)
Salary~Institution+Finalscore^2			172747	0.417548	2758	4829	Salary (All)
Salary~Institution+Finalscore+Finalscore^2			172747	0.417548	2758	4829	Salary (All)
Salary~Gender*(Institution+Finalscore)	-6138.31	0.00692607	172793	0.415268	2758	4829	Salary (All)
Salary~Gender*(Finalscore)+Institution	-1408.07	0.321928	172797	0.413896	2758	4829	Salary (All)
Salary~Gender*(Institution)+Finalscore	32.2697	0.987136	172823	0.412766	2758	4829	Salary (All)
Salary~Gender+Institution+Finalscore	6269.66	7.68855e-33	172828	0.411288	2758	4829	Salary (All)
Salary~Institution+Finalscore			172969	0.400113	2758	4829	Salary (All)
Salary~Gender*(Finalscore)+Finalscore^2	1637.4	0.27348	173264	0.375689	2758	4829	Salary (All)
Salary~Gender*(Finalscore^2)	607.453	0.845892	173266	0.375701	2758	4829	Salary (All)
Salary~Gender*(Finalscore^2)+Finalscore	607.453	0.845892	173266	0.375701	2758	4829	Salary (All)
Salary~Gender*(Finalscore+Finalscore^2)	607.453	0.845892	173266	0.375701	2758	4829	Salary (All)
Salary~Gender+Finalscore^2	6238.26	4.52786e-31	173273	0.374795	2758	4829	Salary (All)
Salary~Gender+Finalscore+Finalscore^2	6238.26	4.52786e-31	173273	0.374795	2758	4829	Salary (All)
Salary~Finalscore^2			173405	0.363616	2758	4829	Salary (All)
Salary~Finalscore+Finalscore^2			173405	0.363616	2758	4829	Salary (All)
Salary~Gender*(Finalscore)	-2534.22	0.0866908	173438	0.361009	2758	4829	Salary (All)
Salary~Gender+Finalscore	6247.72	2.22324e-30	173477	0.357578	2758	4829	Salary (All)
Salary~Finalscore			173606	0.346366	2758	4829	Salary (All)
Salary~Gender*(Field)+Institution	6827.96	4.20862e-09	175088	0.208911	2758	4829	Salary (All)
Salary~Gender*(Field+Institution)	2558.27	0.311959	175096	0.209499	2758	4829	Salary (All)
Salary~Gender+Field+Institution	12628.9	5.80151e-90	175157	0.200591	2758	4829	Salary (All)
Salary~Gender*(Institution)+Field	8486.15	0.00029045	175161	0.20164	2758	4829	Salary (All)
Salary~Gender*(Field)	7806	7.19036e-11	175555	0.157106	2758	4829	Salary (All)
Salary~Field+Institution			175561	0.156729	2758	4829	Salary (All)
Salary~Gender+Field	13221	4.46093e-93	175627	0.147999	2758	4829	Salary (All)
Salary~Gender+Institution	12209.8	2.79749e-84	175698	0.14047	2758	4829	Salary (All)
Salary~Gender*(Institution)	6220.45	0.0100541	175701	0.141682	2758	4829	Salary (All)
Salary~Field			176044	0.0995975	2758	4829	Salary (All)
Salary~Institution			176074	0.0964592	2758	4829	Salary (All)
Salary~Gender	12603.8	4.30631e-82	176464	0.0474041	2758	4829	Salary (All)

## Sheet: Score
model	gender coefficient	p-value	AIC	R2	Sample size (women)	Sample size (men)	Label
Finalscore~Gender*(Field+Age^2)+Institution	-177.109	0.00680052	93708.7	0.157815	2758	4829	Finalscore (All) 2012
Finalscore~Gender*(Field+Institution+Age^2)	-180.347	0.00680254	93713.6	0.158856	2758	4829	Finalscore (All) 2012
Finalscore~Gender*(Field)+Institution+Age^2	16.7146	0.00904166	93713.9	0.156769	2758	4829	Finalscore (All) 2012
Finalscore~Gender*(Field+Institution)+Age^2	17.8913	0.199292	93719	0.157777	2758	4829	Finalscore (All) 2012
Finalscore~Gender*(Institution+Age^2)+Field	-157.549	0.0175097	93726	0.156309	2758	4829	Finalscore (All) 2012
Finalscore~Gender*(Age^2)+Field+Institution	-156.099	0.0165357	93726.3	0.154676	2758	4829	Finalscore (All) 2012
Finalscore~Gender*(Institution)+Field+Age^2	38.9641	0.0024169	93731.2	0.155251	2758	4829	Finalscore (All) 2012
Finalscore~Gender+Field+Institution+Age^2	39.5929	1.05365e-30	93731.6	0.153617	2758	4829	Finalscore (All) 2012
Finalscore~Gender*(Field)+Institution+Age	16.2758	0.0111333	93734.8	0.15416	2758	4829	Finalscore (All) 2012
Finalscore~Gender*(Field+Age)+Institution	21.6065	0.207657	93736.7	0.154173	2758	4829	Finalscore (All) 2012
Finalscore~Gender*(Field+Institution)+Age	17.9819	0.197672	93739.4	0.155227	2758	4829	Finalscore (All) 2012
Finalscore~Gender*(Field+Institution+Age)	21.2813	0.31588	93741.4	0.155232	2758	4829	Finalscore (All) 2012
Finalscore~Gender*(Institution)+Field+Age	39.0653	0.00238869	93751.4	0.152718	2758	4829	Finalscore (All) 2012
Finalscore~Gender+Field+Institution+Age	39.3253	3.06876e-30	93752.6	0.150984	2758	4829	Finalscore (All) 2012
Finalscore~Gender*(Institution+Age)+Field	40.8168	0.0439964	93753.4	0.152719	2758	4829	Finalscore (All) 2012
Finalscore~Gender*(Age)+Field+Institution	42.622	0.00770673	93754.5	0.150989	2758	4829	Finalscore (All) 2012
Finalscore~Field+Institution+Age^2			93862.5	0.138289	2758	4829	Finalscore (All) 2012
Finalscore~Field+Institution+Age			93881.4	0.135859	2758	4829	Finalscore (All) 2012
Finalscore~Gender*(Age^2)+Institution	-121.663	0.0679004	94070.9	0.113234	2758	4829	Finalscore (All) 2012
Finalscore~Gender*(Institution+Age^2)	-124.581	0.0664036	94071.6	0.114822	2758	4829	Finalscore (All) 2012
Finalscore~Gender+Institution+Age^2	54.6339	2.54772e-58	94075.1	0.112256	2758	4829	Finalscore (All) 2012
Finalscore~Gender*(Institution)+Age^2	55.5382	2.23358e-05	94076.2	0.113797	2758	4829	Finalscore (All) 2012
Finalscore~Gender+Institution+Age	54.2581	1.69688e-57	94088.5	0.110405	2758	4829	Finalscore (All) 2012
Finalscore~Gender*(Age)+Institution	34.3243	0.0348753	94089	0.110594	2758	4829	Finalscore (All) 2012
Finalscore~Gender*(Institution)+Age	55.4359	2.35321e-05	94089	0.112024	2758	4829	Finalscore (All) 2012
Finalscore~Gender*(Institution+Age)	34.4636	0.0946146	94089.3	0.112233	2758	4829	Finalscore (All) 2012
Finalscore~Gender*(Field+Age^2)	-158.875	0.0191609	94241.2	0.0933554	2758	4829	Finalscore (All) 2012
Finalscore~Gender*(Field)+Age^2	23.1273	0.000488179	94244.7	0.0924357	2758	4829	Finalscore (All) 2012
Finalscore~Gender*(Field+Age)+Age^2	19.8562	0.265045	94246.7	0.0924405	2758	4829	Finalscore (All) 2012
Finalscore~Gender*(Age^2)+Field	-144.466	0.0322993	94255.6	0.0903607	2758	4829	Finalscore (All) 2012
Finalscore~Gender*(Age^2)+Field+Age	-144.466	0.0322993	94255.6	0.0903607	2758	4829	Finalscore (All) 2012
Finalscore~Gender*(Age^2+Age)+Field	-144.466	0.0322993	94255.6	0.0903607	2758	4829	Finalscore (All) 2012
Finalscore~Gender+Field+Age^2	42.9174	1.38734e-33	94259.5	0.0893905	2758	4829	Finalscore (All) 2012
Finalscore~Gender+Field+Age^2+Age	42.9174	1.38734e-33	94259.5	0.0893905	2758	4829	Finalscore (All) 2012
Finalscore~Gender*(Age)+Field+Age^2	38.2955	0.0212086	94261.5	0.0894005	2758	4829	Finalscore (All) 2012
Finalscore~Gender*(Field)+Age	22.7227	0.000622749	94265.3	0.0896696	2758	4829	Finalscore (All) 2012
Finalscore~Gender*(Field+Age)	27.9385	0.115697	94267.2	0.0896819	2758	4829	Finalscore (All) 2012
Finalscore~Gender+Field+Age	42.6922	3.61938e-33	94280.3	0.0865951	2758	4829	Finalscore (All) 2012
Finalscore~Gender*(Age)+Field	45.9382	0.00555833	94282.2	0.0866001	2758	4829	Finalscore (All) 2012
Finalscore~Institution+Age^2			94332.7	0.0806019	2758	4829	Finalscore (All) 2012
Finalscore~Institution+Age^2+Age			94332.7	0.0806019	2758	4829	Finalscore (All) 2012
Finalscore~Institution+Age			94342.3	0.0791596	2758	4829	Finalscore (All) 2012
Finalscore~Field+Age^2			94403.6	0.0712638	2758	4829	Finalscore (All) 2012
Finalscore~Field+Age^2+Age			94403.6	0.0712638	2758	4829	Finalscore (All) 2012
Finalscore~Field+Age			94422.4	0.068655	2758	4829	Finalscore (All) 2012
Finalscore~Gender*(Age^2)	-111.714	0.104592	94552.6	0.0518908	2758	4829	Finalscore (All) 2012
Finalscore~Gender*(Age^2)+Age	-111.714	0.104592	94552.6	0.0518908	2758	4829	Finalscore (All) 2012
Finalscore~Gender*(Age^2+Age)	-111.714	0.104592	94552.6	0.0518908	2758	4829	Finalscore (All) 2012
Finalscore~Gender*(Age)+Age^2	29.3183	0.0818845	94555	0.0513188	2758	4829	Finalscore (All) 2012
Finalscore~Gender+Age^2	56.6134	3.22094e-59	94555.8	0.0509678	2758	4829	Finalscore (All) 2012
Finalscore~Gender+Age^2+Age	56.6134	3.22094e-59	94555.8	0.0509678	2758	4829	Finalscore (All) 2012
Finalscore~Gender+Age	56.2507	2.02294e-58	94570.1	0.0488716	2758	4829	Finalscore (All) 2012
Finalscore~Gender*(Age)	36.0056	0.0320463	94570.6	0.0490665	2758	4829	Finalscore (All) 2012
Finalscore~Age^2			94817.3	0.0166139	2758	4829	Finalscore (All) 2012
Finalscore~Age^2+Age			94817.3	0.0166139	2758	4829	Finalscore (All) 2012
Finalscore~Age			94827.9	0.0149335	2758	4829	Finalscore (All) 2012
Finalscore~Gender*(Field)+Institution	21.198	0.000906024	96142.6	0.133939	2758	4829	Finalscore (All) 2012
Finalscore~Gender*(Field+Institution)	23.4534	0.0920172	96149.8	0.134705	2758	4829	Finalscore (All) 2012
Finalscore~Gender+Field+Institution	45.3622	3.25755e-40	96161.5	0.130626	2758	4829	Finalscore (All) 2012
Finalscore~Gender*(Institution)+Field	45.5923	0.00038409	96163.9	0.131961	2758	4829	Finalscore (All) 2012
Finalscore~Field+Institution			96336.1	0.110159	2758	4829	Finalscore (All) 2012
Finalscore~Gender+Institution	57.0191	3.70935e-64	96435.2	0.0975107	2758	4829	Finalscore (All) 2012
Finalscore~Gender*(Institution)	59.3304	5.25813e-06	96438.7	0.0987482	2758	4829	Finalscore (All) 2012
Finalscore~Gender*(Field)	27.1544	3.92134e-05	96653	0.071956	2758	4829	Finalscore (All) 2012
Finalscore~Gender+Field	48.361	7.49902e-43	96668.6	0.0688215	2758	4829	Finalscore (All) 2012
Finalscore~Institution			96719.5	0.0627974	2758	4829	Finalscore (All) 2012
Finalscore~Field			96855.1	0.0453991	2758	4829	Finalscore (All) 2012
Finalscore~Gender	58.8779	7.39771e-65	96910.3	0.0374136	2758	4829	Finalscore (All) 2012
