# Supplementary material for: Research performance and age explain less than half of the gender pay gap in New Zealand universities
Source: PLoS One. 2020 Jan 22;15(1):e0226392. doi: 10.1371/journal.pone.0226392 (PMC6975525; doi:10.1371/journal.pone.0226392)
Supplement: S4 Table — (XLSX) [file pone.0226392.s007.xlsx]

## Sheet: Arts
Population size (2003 and 2012)
Rank	F03	M03	F12	M12
Lecturer	128	145	161	143
Senior Lecturer	156	205	232	246
Associate Professor	15	56	57	93
Professor	20	57	34	108
Leaving rates per individual (between 2003 and 2012)
Rank	FLeaving	MLeaving
Lecturer	0.335938	0.462069
Senior Lecturer	0.480769	0.473171
Associate Professor	0.466667	0.375
Professor	0.6	0.684211
Promotion rates (Female) per individual (between 2003 and 2012)
Rank	L (2012)	SL (2012)	AP (2012)	P (2012)
L (2003)	0.176471	0.752941	0.0588235	0.0117647
SL (2003)	0	0.54321	0.358025	0.0987654
AP (2003)	0	0	0.375	0.625
P (2003)	0	0	0	1
Promotion rates (Male) per individual (between 2003 and 2012)
Rank	L (2012)	SL (2012)	AP (2012)	P (2012)
L (2003)	0.0641026	0.74359	0.166667	0.025641
SL (2003)	0.00925926	0.416667	0.407407	0.166667
AP (2003)	0	0.0571429	0.257143	0.685714
P (2003)	0	0	0	1
Arrival distribution
Rank	FArrive	MArrive
Lecturer	0.223583	0.209801
Senior Lecturer	0.189893	0.215926
Associate Professor	0.0306279	0.0413476
Professor	0.0183767	0.0704441

## Sheet: Science
Population size (2003 and 2012)
Rank	F03	M03	F12	M12
Lecturer	69	120	90	129
Senior Lecturer	104	334	159	348
Associate Professor	14	156	45	201
Professor	9	139	29	260
Leaving rates per individual (between 2003 and 2012)
Rank	FLeaving	MLeaving
Lecturer	0.391304	0.383333
Senior Lecturer	0.375	0.356287
Associate Professor	0.285714	0.448718
Professor	0.333333	0.431655
Promotion rates (Female) per individual (between 2003 and 2012)
Rank	L (2012)	SL (2012)	AP (2012)	P (2012)
L (2003)	0.142857	0.785714	0.0714286	0
SL (2003)	0	0.369231	0.461538	0.169231
AP (2003)	0	0	0.4	0.6
P (2003)	0	0	0	1
Promotion rates (Male) per individual (between 2003 and 2012)
Rank	L (2012)	SL (2012)	AP (2012)	P (2012)
L (2003)	0.0675676	0.675676	0.162162	0.0945946
SL (2003)	0	0.418605	0.437209	0.144186
AP (2003)	0	0	0.325581	0.674419
P (2003)	0	0	0	1
Arrival distribution
Rank	FArrive	MArrive
Lecturer	0.122807	0.181287
Senior Lecturer	0.149123	0.304094
Associate Professor	0.0116959	0.0979532
Professor	0.00877193	0.124269

## Sheet: Business
Population size (2003 and 2012)
Rank	F03	M03	F12	M12
Lecturer	82	77	58	65
Senior Lecturer	95	190	143	198
Associate Professor	12	58	39	83
Professor	13	73	27	127
Leaving rates per individual (between 2003 and 2012)
Rank	FLeaving	MLeaving
Lecturer	0.414634	0.519481
Senior Lecturer	0.484211	0.468421
Associate Professor	0.25	0.396552
Professor	0.769231	0.520548
Promotion rates (Female) per individual (between 2003 and 2012)
Rank	L (2012)	SL (2012)	AP (2012)	P (2012)
L (2003)	0.1875	0.645833	0.166667	0
SL (2003)	0	0.44898	0.346939	0.204082
AP (2003)	0	0	0.333333	0.666667
P (2003)	0	0	0	1
Promotion rates (Male) per individual (between 2003 and 2012)
Rank	L (2012)	SL (2012)	AP (2012)	P (2012)
L (2003)	0.243243	0.621622	0.108108	0.027027
SL (2003)	0	0.50495	0.356436	0.138614
AP (2003)	0	0.0285714	0.342857	0.628571
P (2003)	0	0	0	1
Arrival distribution
Rank	FArrive	MArrive
Lecturer	0.115839	0.132388
Senior Lecturer	0.212766	0.29078
Associate Professor	0.0260047	0.0732861
Professor	0.0189125	0.130024

## Sheet: Engineering
Population size (2003 and 2012)
Rank	F03	M03	F12	M12
Lecturer	8	41	22	51
Senior Lecturer	19	89	21	116
Associate Professor	2	24	13	39
Professor	0	25	6	54
Leaving rates per individual (between 2003 and 2012)
Rank	FLeaving	MLeaving
Lecturer	0.625	0.487805
Senior Lecturer	0.473684	0.438202
Associate Professor	0	0.5
Professor		0.64
Promotion rates (Female) per individual (between 2003 and 2012)
Rank	L (2012)	SL (2012)	AP (2012)	P (2012)
L (2003)	0	0.666667	0.333333	0
SL (2003)	0	0.3	0.7	0
AP (2003)	0	0	0	1
P (2003)
Promotion rates (Male) per individual (between 2003 and 2012)
Rank	L (2012)	SL (2012)	AP (2012)	P (2012)
L (2003)	0.190476	0.619048	0.142857	0.047619
SL (2003)	0	0.38	0.36	0.26
AP (2003)	0	0	0.166667	0.833333
P (2003)	0	0	0	1
Arrival distribution
Rank	FArrive	MArrive
Lecturer	0.102326	0.218605
Senior Lecturer	0.0744186	0.390698
Associate Professor	0.0232558	0.0744186
Professor	0.0186047	0.0976744

## Sheet: Medicine
Population size (2003 and 2012)
Rank	F03	M03	F12	M12
Lecturer	48	23	54	24
Senior Lecturer	70	99	172	124
Associate Professor	15	33	36	74
Professor	7	56	27	107
Leaving rates per individual (between 2003 and 2012)
Rank	FLeaving	MLeaving
Lecturer	0.458333	0.478261
Senior Lecturer	0.442857	0.454545
Associate Professor	0.266667	0.363636
Professor	0.571429	0.25
Promotion rates (Female) per individual (between 2003 and 2012)
Rank	L (2012)	SL (2012)	AP (2012)	P (2012)
L (2003)	0.0769231	0.730769	0.192308	0
SL (2003)	0	0.589744	0.282051	0.128205
AP (2003)	0	0	0.272727	0.727273
P (2003)	0	0	0	1
Promotion rates (Male) per individual (between 2003 and 2012)
Rank	L (2012)	SL (2012)	AP (2012)	P (2012)
L (2003)	0	0.75	0.25	0
SL (2003)	0	0.388889	0.518519	0.0925926
AP (2003)	0	0	0.380952	0.619048
P (2003)	0	0	0.0238095	0.97619
Arrival distribution
Rank	FArrive	MArrive
Lecturer	0.126829	0.0585366
Senior Lecturer	0.317073	0.229268
Associate Professor	0.0414634	0.0829268
Professor	0.0268293	0.117073

## Sheet: Education
Population size (2003 and 2012)
Rank	F03	M03	F12	M12
Lecturer	29	8	79	19
Senior Lecturer	90	58	181	83
Associate Professor	9	13	36	18
Professor	5	13	18	27
Leaving rates per individual (between 2003 and 2012)
Rank	FLeaving	MLeaving
Lecturer	0.586207	0.375
Senior Lecturer	0.466667	0.5
Associate Professor	0.444444	0.692308
Professor	0.4	0.461538
Promotion rates (Female) per individual (between 2003 and 2012)
Rank	L (2012)	SL (2012)	AP (2012)	P (2012)
L (2003)	0.25	0.5	0.25	0
SL (2003)	0	0.645833	0.270833	0.0833333
AP (2003)	0	0	0.8	0.2
P (2003)	0	0	0	1
Promotion rates (Male) per individual (between 2003 and 2012)
Rank	L (2012)	SL (2012)	AP (2012)	P (2012)
L (2003)	0	1	0	0
SL (2003)	0	0.551724	0.241379	0.206897
AP (2003)	0	0	0.25	0.75
P (2003)	0	0	0	1
Arrival distribution
Rank	FArrive	MArrive
Lecturer	0.218391	0.0545977
Senior Lecturer	0.413793	0.178161
Associate Professor	0.045977	0.0287356
Professor	0.0287356	0.0316092

## Sheet: All Fields
Population size (2003 and 2012)
Rank	F03	M03	F12	M12
Lecturer	364	414	464	431
Senior Lecturer	534	975	908	1115
Associate Professor	67	340	226	508
Professor	54	363	141	683
Leaving rates per individual (between 2003 and 2012)
Rank	FLeaving	MLeaving
Lecturer	0.406593	0.451691
Senior Lecturer	0.453184	0.428718
Associate Professor	0.328358	0.432353
Professor	0.574074	0.476584
Promotion rates (Female) per individual (between 2003 and 2012)
Rank	L (2012)	SL (2012)	AP (2012)	P (2012)
L (2003)	0.162037	0.717593	0.115741	0.00462963
SL (2003)	0	0.503425	0.366438	0.130137
AP (2003)	0	0	0.377778	0.622222
P (2003)	0	0	0	1
Promotion rates (Male) per individual (between 2003 and 2012)
Rank	L (2012)	SL (2012)	AP (2012)	P (2012)
L (2003)	0.101322	0.696035	0.154185	0.0484581
SL (2003)	0.00179533	0.43447	0.40754	0.156194
AP (2003)	0	0.015544	0.310881	0.673575
P (2003)	0	0	0.00526316	0.994737
Arrival distribution
Rank	FArrive	MArrive
Lecturer	0.15697	0.148921
Senior Lecturer	0.221734	0.26052
Associate Professor	0.0281742	0.0676912
Professor	0.0186608	0.0973289
