# Supplementary material for: Research performance and age explain less than half of the gender pay gap in New Zealand universities
Source: PLoS One. 2020 Jan 22;15(1):e0226392. doi: 10.1371/journal.pone.0226392 (PMC6975525; doi:10.1371/journal.pone.0226392)
Supplement: S5 Table — (XLSX) [file pone.0226392.s008.xlsx]

## Sheet: Metadata
Summary statistics by individiual subject are
Subject Area	As recorded in the PBRF survey
Field	Field assigned to this area for analysis
P(Female)	Proportion of individuals that are female in this subject area
P(AP or P)	Proportion of individuals that are AP or P in this subject area
Pay gap	Pay gap for this subject area
P(Prof|F)	Proportion of women in this subject area that are in the professoriate
P(Prof|M)	Proportion of men in this subject area that are in the professoriate
Odds ratio*	Odds ratio of being in the professoriate by gender.
pValue	The p value of the gender coefficient for that subject area from the logistic regression
* Logistic regression coefficient for this subject area from a model accounting for age and research score

## Sheet: Subject area
Subject Area	Field	N	P(Female)	P(AP or P)	Pay gap	P(Prof|F)	P(Prof|M)	Odds ratio	pValue
'Engineering and Technology'	'Engineering'	240	0.133333	0.370833	133241	0.3125	0.379808	0.413515	0.000571191
'Accounting and Finance'	'Business'	150	0.293333	0.326667	289884	0.113636	0.415094	10.0108	0.0014892
'Economics'	'Business'	116	0.224138	0.353448	414915	0.115385	0.422222	0.348218	0.00203232
'Architecture, Design, Planning, Surveying'	'Engineering'	89	0.348315	0.280899	133386	0.290323	0.275862	0.405543	0.00236654
'History, History of Art, Classics and Curatorial Studies'	'Arts'	117	0.34188	0.393162	90887.5	0.325	0.428571	0.774177	0.00582908
'Pure and Applied Mathematics'	'Science'	92	0.130435	0.445652	198294	0.25	0.475	0.401617	0.0122639
'Pharmacy'	'Medicine'	29	0.551724	0.275862	-171369	0.3125	0.230769	0.342634	0.0231662
'Education'	'Education'	460	0.671739	0.217391	247944	0.171521	0.311258	1.68692	0.0267229
'Anthropology and Archaeology'	'Arts'	48	0.5	0.3125	34631.3	0.291667	0.333333	0.742782	0.0268285
'Communications, Journalism and Media Studies'	'Arts'	74	0.405405	0.148649	49212	0.133333	0.159091	0.824478	0.0287248
'Biomedical'	'Medicine'	108	0.351852	0.453704	378150	0.289474	0.542857	1.22073	0.029982
'Foreign Languages and Linguistics'	'Arts'	116	0.560345	0.224138	94047.4	0.184615	0.27451	1.21913	0.0313954
'Law'	'Business'	143	0.447552	0.426573	355496	0.328125	0.506329	1.47168	0.0358067
'Ecology, Evolution and Behaviour'	'Science'	158	0.246835	0.5	466537	0.282051	0.571429	1.91327	0.0734346
'Marketing and Tourism'	'Business'	125	0.384	0.352	120176	0.1875	0.454545	1.96086	0.0853519
'Earth Sciences'	'Science'	112	0.232143	0.464286	497834	0.192308	0.546512	1.55233	0.0898801
'Dentistry'	'Medicine'	35	0.285714	0.457143	449638	0.3	0.52	1.00716	0.0911455
'Management, Human Resources, Industrial Relations and Other Businesses'	'Business'	206	0.436893	0.383495	217775	0.3	0.448276	2.46958	0.0954943
'Sociology, Social Policy, Social Work, Criminology & Gender Studies'	'Arts'	123	0.601626	0.260163	82858.2	0.202703	0.346939	2.11847	0.0956148
'Molecular, Cellular and Whole Organism Biology'	'Science'	146	0.287671	0.40411	373577	0.238095	0.471154	2.18141	0.10463
'Other Health Studies (including Rehabilitation Therapies)'	'Medicine'	107	0.682243	0.28972	368174	0.232877	0.411765	2.15889	0.118305
'Psychology'	'Science'	175	0.491429	0.394286	407598	0.232558	0.550562	2.80038	0.147296
'Design'	'Arts'	60	0.45	0.133333	164780	0.148148	0.121212	1.54638	0.1672
'Physics'	'Science'	62	0.16129	0.548387	422201	0.3	0.596154	1.64023	0.178101
'English Language and Literature'	'Arts'	67	0.522388	0.343284	114535	0.257143	0.4375	2.50679	0.184444
'Philosophy'	'Arts'	44	0.272727	0.409091	461014	0.166667	0.5	1.84574	0.19916
'Human Geography'	'Arts'	53	0.45283	0.415094	492766	0.291667	0.517241	2.54185	0.214891
'Theatre and Dance, Film, Television and Multimedia'	'Arts'	44	0.477273	0.227273	-224934	0.190476	0.26087	2.09903	0.224231
'Māori Knowledge and Development'	'Arts'	79	0.556962	0.189873	255290	0.113636	0.285714	2.64372	0.233676
'Agriculture and Other Applied Biological Sciences'	'Science'	113	0.176991	0.477876	630068	0.15	0.548387	2.81021	0.276604
'Political Science, International Relations and Public Policy'	'Arts'	85	0.423529	0.329412	290728	0.222222	0.408163	4.27447	0.394839
'Public Health'	'Medicine'	98	0.520408	0.438776	560629	0.27451	0.617021	4.52799	0.433849
'Chemistry'	'Science'	87	0.195402	0.494253	455639	0.294118	0.542857	4.14024	0.436035
'Clinical Medicine'	'Medicine'	166	0.271084	0.566265	450394	0.222222	0.694215	18.4723	0.499083
'Sport and Exercise Science'	'Science'	44	0.295455	0.272727	315889	0.0769231	0.354839	3.74095	0.52572
'Music, Literary Arts and Other Arts'	'Arts'	87	0.298851	0.218391	289778	0.0384615	0.295082	21.9734	0.563032
'Visual Arts and Crafts'	'Arts'	59	0.474576	0.220339	26666.1	0.142857	0.290323	5.52374	0.608667
'Computer Science, Information Technology, Information Sciences'	'Science'	187	0.176471	0.320856	382849	0.151515	0.357143	6.23996	0.639941
'Statistics'	'Science'	52	0.230769	0.230769	356640	0.0833333	0.275	5.02424	0.759621
'Veterinary Studies and Large Animal Science'	'Medicine'	50	0.46	0.28	501006	0.0434783	0.481481	6.48193	0.84532
'Nursing'	'Medicine'	46	0.847826	0.152174	-198146	0.179487	0	5.30101e-44	0.999997
'Religious Studies and Theology'	'Arts'	24	0.166667	0.291667	861632	0	0.35	7.17876e+36	0.999998
